# Supplementary material for: Analysis of relative abundances with zeros on environmental gradients: a multinomial regression model
Source: PeerJ. 2018 Sep 27;6:e5643. doi: 10.7717/peerj.5643 (PMC6164550; doi:10.7717/peerj.5643)
Supplement: Supplemental Information 1 [file peerj-06-5643-s001.zip]

Archive with 26 entries (16 files):
- docks/
- docks/readme.txt
- docks/docksproject/
- docks/docksproject/latex/
- docks/docksproject/stan/
- docks/docksproject/stan/depthanalysiscubic.stan
- docks/docksproject/stan/mite.stan
- docks/docksproject/stan/run4chainscvcubic.sh
- docks/docksproject/stan/run4chainscvlinear.sh
- docks/docksproject/stan/run4chainscvquad.sh
- docks/docksproject/stan/run4chains_manysim.sh
- docks/docksproject/stan/depthanalysis.stan
- docks/docksproject/stan/depthanalysislinear.stan
- docks/docksproject/data/
- docks/docksproject/data/alltransects.txt
- docks/docksproject/data/correcteddata.txt
- docks/docksproject/C/
- docks/docksproject/C/marginal.cpp
- docks/docksproject/R/
- docks/docksproject/R/mitefuncs.R
- docks/docksproject/R/depthfunctions.R
- docks/docksproject/R/depthanalysis9taxa.R
- docks/docksproject/R/mite.R
- docks/leaveoneoutdata/
- docks/stanoutput/
- docks/simulateddata/
