# Supplementary material for: Analysis of relative abundances with zeros on environmental gradients: a multinomial regression model
Source: PeerJ. 2018 Sep 27;6:e5643. doi: 10.7717/peerj.5643 (PMC6164550; doi:10.7717/peerj.5643)
Supplement: Supplemental Information 1 [file peerj-06-5643-s001.zip › docks/readme.txt]

Code and data for Chong and Spencer, Analysis of relative abundances on environmental gradients

Tested with R version 3.4.3 on 64-bit Ubuntu 16.04, 4 Intel Xeon 3.5 GHz cores.

1. Unzip docks.zip to obtain:

A directory docks containing:
 readme.txt (this file)
 Empty directories leaveoneoutdata, simulateddata and stanoutput. Leave-one-out cross-validation data sets, if generated, will be stored in leaveoneoutdata. Simulated data sets, if generated, will be stored in simulateddata. Output from stan will be stored in stanoutput.
 
 A directory docksproject containing:

   A directory data containing:
     alltransects.txt: the raw data.
     correcteddata.txt: with aggregation of taxa and taxonomic corrections (these are the data used in the analysis).

   A directory R containing:
     depthanalysis9taxa.R: a script which creates the figures and tables in the manuscript
     depthfunctions.R: functions used by depthanalysis9taxa.R
     mite.R: a script which runs the mite analysis described in the supplemental material
     mitefuncs.R: functions used by mite.R

   A directory stan containing:
     depthanalysis.stan: stan code, called from depth analysis9taxa.R to fit the model in stan
     depthanalysiscubic.stan, depthanalysislinear.stan: stan code, called from depth analysis9taxa.R to fit models with cubic or linear depth effects
     run4chains_manysim.sh: bash script used to fit the model to a large number of simulated data sets (requires compiling depthanalysis.stan outside R).
     run4chains_cvcubic.sh, run4chains_cvquad.sh, run4chains_cvlinear.sh: bash scripts used to do leave-one-out cross-validation
   An empty directory latex: figures and tables will be generated here.

2. Install the R packages compositions, rstan, MASS, coda, xtable, RColorBrewer, glmnet, HMSC, vegan, loo, mvQuad, matrixStats, mc2d, Rcpp, RcppGSL, RcppArmadillo, expm if you do not already have them. You may need additional tools to make rstan work. See

https://github.com/stan-dev/rstan/wiki/RStan-Getting-Started

for detailed instructions. You will also need the Gnu Scientific Library.

3. The script depthanalysis9taxa.R has the options set which will generate all the results in the manuscript other than the analysis of simulated data sets reported in the supporting information (these options are the logical variables at the top of the file). The number of iterations (niter) is set to 1e3 for demonstration, but 1e4 was used in the manuscript.

4. Open R, set the working directory to docks/docksproject/R, and type

source("depthanalysis9taxa.R")

This will take a few minutes. You should see in R a printout of summary statistics (posterior mean, effective sample size (n_eff) and Rhat convergence statistic for each parameter, along with traceplots. You may also get many warnings of the form

In structure(c(), class = c(class(x), class(y))) :
  Calling 'structure(NULL, *)' is deprecated, as NULL cannot have attributes.
  Consider 'structure(list(), *)' instead.

These can safely be ignored (they are from the compositions package).

5. In the latex directory, you should now have the following figures (among others):

modeloutput.pdf: observed and fitted relationships between depth and relative abundance;

distances.pdf: dissimilarity between communities at different depths;

ispowering.pdf: set of powerings of depth coefficient gamma_1, and squared depth coefficient gamma_2, for the subcomposition of bare wall, sponges, algae;

derivative.pdf: rate of change of community composition with respect to depth;

integral.pdf: integral of community composition over a vertical slice.

Note that these will not exactly match those in the manuscript, because the demonstration here uses fewer Monte Carlo iterations than were used for the full analysis.

You will also have coefficients.tex and LSigma.tex, containing the coefficients from the regression model and the Cholesky factor of the covariance matrix, as reported in the supporting information.

The script mite.R runs a similar analysis on the mite data set in vegan, as described in the manuscript.

Matthew Spencer, School of Environmental Sciences, University of Liverpool, Liverpool, L69 3GP, UK.

m.spencer@liverpool.ac.uk

23 July 2018
