# Supplementary material for: Analysis of relative abundances with zeros on environmental gradients: a multinomial regression model
Source: PeerJ. 2018 Sep 27;6:e5643. doi: 10.7717/peerj.5643 (PMC6164550; doi:10.7717/peerj.5643)
Supplement: Supplemental Information 1 [file peerj-06-5643-s001.zip › docks/docksproject/stan/run4chainscvquad.sh]

#!/bin/bash
for f in ../../leaveoneoutdata/*.txt
do
    for i in {1..4}
    do
	./depthanalysis sample  num_samples=1000 num_warmup=1000 save_warmup=1 random seed=12345 id=$i data file=$f output file=$f$i.csv &
    done
done
wait
