# Supplementary material for: Analysis of relative abundances with zeros on environmental gradients: a multinomial regression model
Source: PeerJ. 2018 Sep 27;6:e5643. doi: 10.7717/peerj.5643 (PMC6164550; doi:10.7717/peerj.5643)
Supplement: Supplemental Information 1 [file peerj-06-5643-s001.zip › docks/docksproject/data/correcteddata.txt]

Bare.wall	Bugula	Solitary.ascidians	Algae	Sponges	Diadumene.cincta	Mytilus.edulis	Aurelia.aurita	Colonial.ascidians	depth	transect
24	5	27	10	34	0	0	0	0	0.86	1
31	5	32	0	31	1	0	0	0	1.65	1
70	10	16	0	2	1	1	0	0	2.73	1
84	7	0	0	9	0	0	0	0	3.72	1
19	1	2	71	7	0	0	0	0	0.58	2
25	10	14	20	30	0	1	0	0	1.05	2
33	18	16	7	25	0	0	0	1	1.71	2
82	7	3	0	6	1	1	0	0	3.53	2
21	1	7	54	17	0	0	0	0	1.02	3
29	13	20	2	36	0	0	0	0	1.15	3
37	32	14	0	17	0	0	0	0	2.6	3
69	13	15	0	0	1	1	0	1	3.44	3
32	10	9	29	18	1	1	0	0	0.63	4
44	18	13	3	22	0	0	0	0	1.57	4
21	5	23	2	49	0	0	0	0	2.08	4
67	8	13	0	4	2	1	0	5	3.21	4
27	3	26	16	28	0	0	0	0	0.58	5
37	4	18	20	20	1	0	0	0	0.67	5
31	8	29	0	32	0	0	0	0	1.1	5
53	13	24	0	5	2	3	0	0	2.7	5
18	1	2	75	4	0	0	0	0	0.2	6
35	6	20	28	11	0	0	0	0	1.05	6
50	6	24	5	15	0	0	0	0	2.14	6
62	2	30	0	6	0	0	0	0	2.96	6
8	0	0	87	4	1	0	0	0	0.21	7
39	4	27	3	26	1	0	0	0	0.99	7
24	2	30	0	44	0	0	0	0	1.51	7
30	7	27	0	29	1	5	0	1	2.52	7
14	0	2	70	14	0	0	0	0	0.47	8
41	2	17	24	16	0	0	0	0	0.63	8
37	8	20	0	32	1	2	0	0	2.18	8
76	5	16	0	1	1	1	0	0	3.07	8
36	4	14	33	13	0	0	0	0	0.67	9
34	4	19	6	36	0	0	0	1	1.21	9
40	10	21	1	21	1	6	0	0	2.52	9
48	14	22	0	15	1	0	0	0	3.02	9
28	2	16	36	15	3	0	0	0	0.93	10
31	1	8	32	28	0	0	0	0	1.11	10
37	6	33	0	22	1	1	0	0	2.1	10
95	0	0	0	4	0	1	0	0	3.47	10
39	0	5	43	12	1	0	0	0	0.5	11
56	1	25	0	18	0	0	0	0	1.96	11
42	4	32	0	20	0	2	0	0	2.64	11
77	3	8	0	10	1	0	0	0	3.41	11
46	5	12	15	22	0	0	0	0	0.51	12
35	4	36	0	23	0	2	0	0	1.95	12
39	9	34	0	17	1	0	0	0	2.01	12
47	10	24	0	17	0	2	0	0	2.7	12
68	0	2	0	21	2	0	7	0	3.61	12
44	4	9	0	34	0	0	0	0	1.99	13
38	2	29	0	30	0	1	0	0	2.22	13
66	3	31	0	0	0	0	0	0	3.16	13
85	0	1	0	2	1	0	11	0	3.54	13
27	0	0	70	3	0	0	0	0	0.11	14
35	2	7	27	27	1	1	0	0	1.47	14
30	17	23	2	27	0	1	0	0	2.19	14
73	3	10	0	7	1	6	0	0	3.33	14
19	0	0	78	3	0	0	0	0	0.15	15
36	1	13	30	20	0	0	0	0	0.69	15
29	2	31	2	36	0	0	0	0	1.9	15
66	11	12	0	9	2	0	0	0	3.49	15
26	8	36	1	28	1	0	0	0	2.37	16
24	13	32	0	30	0	0	0	1	2.79	16
41	7	27	1	24	0	0	0	0	3.05	16
39	8	36	1	13	0	3	0	0	3.16	16
42	2	22	7	25	0	2	0	0	0.92	17
34	0	16	5	43	0	2	0	0	1.22	17
44	5	19	0	32	0	0	0	0	2.33	17
69	1	16	0	6	0	7	0	1	3.19	17
7	0	0	77	16	0	0	0	0	0.27	18
40	4	18	5	33	0	0	0	0	1.48	18
38	5	23	0	34	0	0	0	0	2.1	18
45	7	21	0	25	1	1	0	0	2.34	18
46	4	23	0	27	0	0	0	0	1.13	19
38	3	31	0	24	3	1	0	0	1.33	19
36	5	21	0	36	1	1	0	0	2.29	19
68	0	15	0	11	1	4	0	0	3.16	19
9	0	8	68	15	0	0	0	0	0.38	20
16	5	20	23	33	3	0	0	0	0.9	20
37	16	22	0	25	0	0	0	0	2.44	20
71	2	1	0	22	1	0	3	0	3.7	20
40	7	31	0	22	0	0	0	0	2.19	21
58	7	27	0	5	0	3	0	0	2.76	21
62	3	30	0	2	0	1	1	1	3.19	21
85	0	2	0	10	0	0	3	0	3.52	21
16	0	1	79	4	0	0	0	0	0.46	22
34	8	27	0	29	2	0	0	0	1.13	22
53	6	22	0	18	1	0	0	0	2.94	22
86	3	1	0	9	0	0	1	0	3.61	22
6	2	0	86	6	0	0	0	0	0.42	23
32	11	25	0	28	0	2	1	1	2.03	23
36	8	13	1	37	0	5	0	0	2.45	23
59	3	19	0	9	0	9	0	1	3.02	23
25	1	10	34	27	0	2	0	1	0.93	24
40	5	32	4	19	0	0	0	0	1.29	24
55	5	31	0	7	0	2	0	0	3.08	24
73	1	14	0	7	1	4	0	0	3.22	24
23	0	0	76	1	0	0	0	0	0.17	25
32	3	7	42	16	0	0	0	0	0.87	25
22	4	27	5	42	0	0	0	0	1.09	25
83	0	9	0	3	1	4	0	0	3.32	25
29	5	13	24	25	1	1	0	2	0.43	26
45	10	25	0	17	0	0	0	3	1.27	26
40	3	25	0	30	0	2	0	0	2	26
40	7	27	0	26	0	0	0	0	2.17	26
20	0	1	65	14	0	0	0	0	0.35	27
13	8	11	2	65	0	1	0	0	1.92	27
27	11	16	2	42	0	0	0	2	2.48	27
72	2	15	0	9	1	1	0	0	3.4	27
8	0	1	86	5	0	0	0	0	0.19	28
31	2	10	1	53	1	1	0	1	1.48	28
31	5	30	1	32	0	1	0	0	2.33	28
49	1	30	0	14	1	5	0	0	2.9	28
26	0	9	41	21	0	3	0	0	0.67	29
19	8	11	3	59	0	0	0	0	1.23	29
26	8	21	5	39	1	0	0	0	1.64	29
75	3	6	0	10	4	2	0	0	3.36	29
43	1	10	24	21	1	0	0	0	0.66	30
61	4	23	4	8	0	0	0	0	1.51	30
60	2	36	0	0	0	2	0	0	2.87	30
86	1	9	0	4	0	0	0	0	3.22	30
53	19	23	0	4	1	0	0	0	1.31	31
31	20	21	0	27	0	1	0	0	1.71	31
43	3	47	0	5	0	2	0	0	2.63	31
74	2	23	0	0	0	0	0	0	3.25	31
