# Supplementary material for: Analysis of relative abundances with zeros on environmental gradients: a multinomial regression model
Source: PeerJ. 2018 Sep 27;6:e5643. doi: 10.7717/peerj.5643 (PMC6164550; doi:10.7717/peerj.5643)
Supplement: Supplemental Information 1 [file peerj-06-5643-s001.zip › docks/docksproject/C/marginal.cpp]

// Tell Rcpp to rely on the RcppGSL package to find GSL library and headers
// [[Rcpp::depends(RcppGSL)]]
// [[Rcpp::depends(RcppArmadillo)]]

#include <RcppArmadillo.h>
#include <RcppGSL.h>
#include <gsl/gsl_randist.h>

// [[Rcpp::export]]
Rcpp::NumericVector cmultinomialmatrix(const Rcpp::NumericMatrix p, const Rcpp::IntegerVector n){//multinomial density for a vector n of counts, with a matrix pof probabilities (each row in turn)
  int nrows = p.nrow();
  Rcpp::NumericVector x(nrows);
  int i;
  size_t size = p.row(0).size();
  Rcpp::NumericVector prow(p.ncol());
  for(i = 0; i < nrows; i++){
    prow = p.row(i);
    x(i) = gsl_ran_multinomial_pdf(size, prow.begin(), (unsigned int *) n.begin());
  }
  return x;
}

// [[Rcpp::export]]
Rcpp::NumericVector cmultinomialmatrixlog(const Rcpp::NumericMatrix p, const Rcpp::IntegerVector n){//multinomial log density for a vector n of counts, with a matrix pof probabilities (each row in turn)
  int nrows = p.nrow();
  Rcpp::NumericVector x(nrows);
  int i;
  size_t size = p.row(0).size();
  Rcpp::NumericVector prow(p.ncol());
  for(i = 0; i < nrows; i++){
    prow = p.row(i);
    x(i) = gsl_ran_multinomial_lnpdf(size, prow.begin(), (unsigned int *) n.begin());
  }
  return x;
}


// [[Rcpp::export]]
arma::mat cilrinv(const arma::mat x, const arma::mat Vt){//inverse ilr transformation for a matrix X, with each row a set of ilr coordinates, and a transposed basis matrix Vt
  arma::mat y = x * Vt;
  arma::mat z = exp(y);
  return(z.each_col() / sum(z, 1));
}
