# Supplementary material for: Analysis of relative abundances with zeros on environmental gradients: a multinomial regression model
Source: PeerJ. 2018 Sep 27;6:e5643. doi: 10.7717/peerj.5643 (PMC6164550; doi:10.7717/peerj.5643)
Supplement: Supplemental Information 1 [file peerj-06-5643-s001.zip › docks/docksproject/R/mitefuncs.R]

#generalized inverse of transpose of V, needed to do inverse of ilr in stan
#Argument: V, used in ilr transformation
#Value: generalized inverse of transpose of V
#Note: this is just V!
gettVinv <- function(V){
    return(V)
}

#Get predicted values of composition and logratio composition at a set values of explanatory variables water and density
#Arguments:
#water, dens: values of centred and scaled explanatory variables (each should be a vector of the same length)
#beta0, betawater, betadens are vectors of coefficients for intercept, water, depth
#V is ilr basis matrix from ilrBase()
#Value: a list as follows
#rho is array of predicted rho values (explanatory variable values x taxa)
#x is array of predicted values on logratio scale (explanatory variable values x (taxa - 1)
predictrho <- function(water, dens, beta0, betawater, betadens, V){
	ndens <- length(dens) 
	x <- array(dim = c(ndens, length(beta0)))
	for(i in 1: ndens){
		x[i,] <- beta0 + betawater * water[i] + betadens * dens[i]
	}
	rho <- ilrInv(x, V)
	return(list(rho = rho, x = x))
}

#plot fitted model for 35 taxa against density
#Arguments:
#fname: name of pdf file in which to plot
#ntaxa: number of taxa
#iter: number of iterations
#mite: data frame of observations. Rows are cores, columns are counts
#mite.env: data frame of environmental variables, including SubsDens, WatrCont
#newdens: vector of densities at which we have predicted composition
#prho: predicted composition with posterior mean parameters (parameter values x taxa)
#allrho is array of predicted compositions (iterations x parameter values x parts)
#Value:
#pdf figure of fitted model, in file fname
plotmodeldens <- function(fname, ntaxa, iter, mite, mite.env, newdens, prho, allrho){
    pdf(file = fname, height = 7, width = 7)
    par(mfrow = c(6, 6))
    par(mar = c(2, 2, 0.5, 0.5))
    par(mgp = c(1, 0.1, 0))

    for (i in 1:ntaxa){
        plot(newdens, prho[, i], type = "l", xlab = "density/ g per l", ylim = c(0,1), ylab = names(mite)[i], cex.lab = 0.5, axes = F)
        axis(side = 1, tck = -0.01, cex.axis = 0.5)
        axis(side = 2, las = 1, tck = -0.01, cex.axis = 0.5)
        xHPD <- HPDinterval(as.mcmc(allrho[, , i]))
        polygon(c(rev(newdens), newdens), c(rev(xHPD[, 1]), xHPD[, 2]), col = adjustcolor("black", 0.4), border = NA)
        points(mite.env$SubsDens, mite[, i ] / rowSums(mite), pch = 16, col = adjustcolor("black", 0.4))
        if(i <= 26){
            myletter <- letters[i]
        } else {
            myletter <- paste("a", letters[i - 26], sep = "")
        }
        mylabel <- paste("(", myletter, "): ", names(mite)[i], sep = "")
        axlims <- par("usr")
        text(axlims[1] + 0.05 * (axlims[2] - axlims[1]), axlims[4] - 0.1 * (axlims[4] - axlims[3]), mylabel, cex = 0.5, pos = 4)

    }
    dev.off()
}

#plot fitted model for 35 taxa against water
#Arguments:
#fname: name of pdf file in which to plot
#ntaxa: number of taxa
#iter: number of iterations
#mite: data frame of observations. Rows are cores, columns are counts
#mite.env: data frame of environmental variables, including SubsDens, WatrCont
#newwater: vector of water contents at which we have predicted composition
#prho: predicted composition with posterior mean parameters (parameter values x taxa)
#allrho is array of predicted compositions (iterations x parameter values x parts)
#Value:
#pdf figure of fitted model, in file fname
plotmodelwater <- function(fname, ntaxa, iter, mite, mite.env, newwater, prho, allrho){
    pdf(file = fname, height = 7, width = 7)
    par(mfrow = c(6, 6))
    par(mar = c(2, 2, 0.5, 0.5))
    par(mgp = c(1, 0.1, 0))

    for (i in 1:ntaxa){
        plot(newwater, prho[, i], type = "l", xlab = "water/ g per L", ylim = c(0,1), ylab = names(mite)[i], cex.lab = 0.5, axes = F)
        axis(side = 1, tck = -0.01, cex.axis = 0.5)
        axis(side = 2, las = 1, tck = -0.01, cex.axis = 0.5)
        xHPD <- HPDinterval(as.mcmc(allrho[, , i]))
        polygon(c(rev(newwater), newwater), c(rev(xHPD[, 1]), xHPD[, 2]), col = adjustcolor("black", 0.4), border = NA)
        points(mite.env$WatrCont, mite[, i ] / rowSums(mite), pch = 16, col = adjustcolor("black", 0.4))
        if(i <= 26){
            myletter <- letters[i]
        } else {
            myletter <- paste("a", letters[i - 26], sep = "")
        }
        mylabel <- paste("(", myletter, "): ", names(mite)[i], sep = "")
        axlims <- par("usr")
        text(axlims[1] + 0.05 * (axlims[2] - axlims[1]), axlims[4] - 0.1 * (axlims[4] - axlims[3]), mylabel, cex = 0.5, pos = 4)
    }
    dev.off()
}

#plot rate of change as estimated by Bray-Curtis dissimilarity between adjacent points along an evenly-spaced sequences of values of an explanatory variable
#Arguments:
#prho is predicted posterior mean composition (explanatory variable values x taxa)
#newx is values of explanatory variable
#allrho is predicted composition (iterations x explanatory variable values x taxa)
#myxlab is x axis label
#panel is panel label
plotdists <- function(prho, newx, allrho, myxlab, panel){
    npoints <- length(newx)
    niter <- dim(allrho)[1]
    allbray <- array(dim = c(niter, npoints - 1))
    braymean <- getbray(prho = prho)
    for(i in 1:niter){
        mybray <- getbray(prho = allrho[i, , ])
        allbray[i, ] <- mybray
    }
    xHPD <- HPDinterval(as.mcmc(allbray))
    plot(newx[-npoints], braymean, type = "n", ylim = range(xHPD), ylab = "Bray-Curtis dissimilarity", xlab = myxlab)
    polygon(c(rev(newx[-npoints]), newx[-npoints]), c(rev(xHPD[, 1]), xHPD[, 2]), col = adjustcolor("black", 0.4), border = NA)
    lines(newx[-npoints], braymean, lwd = 2, col = "white")
 #   aitchisondist <- sqrt(sum(beta^2)) * diff(newx)[1] #this gives us aitchison distance between evenly-spaced values in newx, but not needed because we know it's constant
    axlims <- par("usr")
    text(axlims[1] + 0.1 * (axlims[2] - axlims[1]), axlims[4] - 0.1 * (axlims[4] - axlims[3]), panel)
}

#Bray-Curtis dissimilarities between adjacent predicted compositions
#Arguments:
#prho: predicted relative abundances: cores x taxa
#Value: vector of Bray-Curtis dissimilarities between adjacent predicted compositions
getbray <- function(prho){
    braydist <- as.matrix(vegdist(prho, method = "bray"))
    npoints <- dim(braydist)[1]
    brayadjacent <- diag(braydist[-npoints, -1]) #extract dissimilarities between adjacent predicted points
    return(brayadjacent)
}

plotobspred <- function(fname, mite, meanrho){
    pdf(file = fname, width = 7, height = 7)
    mitesums <- rowSums(mite)
    par(mfrow = c(6, 6))
    par(mar = c(2, 2, 0.5, 0.5))
    par(mgp = c(1, 0.1, 0))
    ntaxa <- dim(mite)[2]
    for(i in 1:ntaxa){
        plot(mite[, i] / mitesums, meanrho[, i], pch = 16, col = adjustcolor("black", 0.4), xlab = "observed", ylab = "predicted", asp = 1, cex.lab = 0.5, cex.axis = 0.5, axes = FALSE)
        box()
        axis(side = 1, tck = -0.01, cex.axis = 0.5)
        axis(side = 2, las = 1, tck = -0.01, cex.axis = 0.5)
        abline(a = 0, b = 1, col = adjustcolor("black", 0.4))
        if(i <= 26){
            myletter <- letters[i]
        } else {
            myletter <- paste("a", letters[i - 26], sep = "")
        }
        mylabel <- paste("(", myletter, "): ", names(mite)[i], sep = "")
        axlims <- par("usr")
        text(axlims[1] + 0.05 * (axlims[2] - axlims[1]), axlims[4] - 0.1 * (axlims[4] - axlims[3]), mylabel, cex = 0.5, pos = 4)
    }
    dev.off()
}
