# Supplementary material for: Analysis of relative abundances with zeros on environmental gradients: a multinomial regression model
Source: PeerJ. 2018 Sep 27;6:e5643. doi: 10.7717/peerj.5643 (PMC6164550; doi:10.7717/peerj.5643)
Supplement: Supplemental Information 1 [file peerj-06-5643-s001.zip › docks/docksproject/R/depthfunctions.R]

#Get predicted values of composition and logratio composition at a range of depths
#Arguments:
#depth1 and depth2 are first-order and second order components of orthogonal polynomial for
#depth of degree 2 
#beta0, beta1, beta2 are vectors of coefficients for intercept, depth and depth2
#V is ilr basis matrix from ilrBase()
#Value: a list as follows
#rho is array of predicted rho values (iterations x depths x taxa)
#x is array of predicted values on logratio scale (iterations x depths x (taxa - 1)
predictrho <- function(depth1, depth2, beta0, beta1, beta2, V){
	ndepth <- length(depth1) 
	x <- array(dim = c(ndepth, length(beta0)))
	for(i in 1: ndepth){
		x[i, ] <- beta0 + beta1 * depth1[i] + beta2 * depth2[i]
	}
	rho <- ilrInv(x, V)
	return(list(rho = rho, x = x))
}

#Get predicted values of composition and logratio composition at a range of depths, linear term only
#Arguments:
#depth1: first-order component of orthogonal polynomial for
#depth
#beta0, beta1: vectors of coefficients for intercept, depth
#V is ilr basis matrix from ilrBase()
#Value: a list as follows
#rho is array of predicted rho values (depths x taxa)
#x is array of predicted values on logratio scale (depths x (taxa - 1)
predictrholinear <- function(depth1, beta0, beta1, V){
	ndepth <- length(depth1) 
	x <- array(dim = c(ndepth, length(beta0)))
	for(i in 1: ndepth){
		x[i,] <- beta0 + beta1 * depth1[i]
	}
	rho <- ilrInv(x, V)
	return(list(rho = rho, x = x))
}

#Get predicted values of composition and logratio composition at a range of depths, cubic model
#Arguments:
#depth1, depth2, depth3 are first-order and second order and third-order components of orthogonal polynomial for
#depth of degree 3
#beta0, beta1, beta2, beta3 are vectors of coefficients for intercept, depth and depth2 and depth3
#V is ilr basis matrix from ilrBase()
#Value: a list as follows
#rho is array of predicted rho values (depths x taxa)
#x is array of predicted values on logratio scale (depths x (taxa - 1)
predictrhocubic <- function(depth1, depth2, depth3, beta0, beta1, beta2, beta3, V){
	ndepth <- length(depth1) 
	x <- array(dim = c(ndepth, length(beta0)))
	for(i in 1: ndepth){
		x[i,] <- beta0 + beta1 * depth1[i] + beta2 * depth2[i] + beta3 * depth3[i]
	}
	rho <- ilrInv(x, V)
	return(list(rho = rho, x = x))
}

#finds the derivative of transformed community composition wrt depth
#Arguments:
#beta1 and beta2 are vectors of coefficients of depth and depth2
#z is depth (vector or scalar)
#value: vector of derivatives of each component
depthderivative <- function(beta1, beta2, z){
	return (beta1 + 2 * outer(beta2, z)) 
}

#finds the mean value of transformed community composition wrt depth
#Arguments:
#beta0, beta1 and beta2 are vectors of intercept, coefficients of depth and depth2
#deep is the deepest depth (upper limit of integration)
#shallow is the shallowest depth (lower limit of integration)
#value: vector of means of each transformed component
depthmean <- function(beta0, beta1, beta2, deep, shallow){
	return(1 / (deep - shallow) * ((beta0 * deep + beta1 * deep^2 / 2 + beta2 * deep^3 / 3) - (beta0 * shallow + beta1 * shallow^2 / 2 + beta2 * shallow^3 / 3)))
}

#get coefficients of ordinary quadratic regression from coefficients of regression using orthogonal polynomials
#Arguments:
#z is orthogonal polynomials (order 2) for explanatory variable x
#x is original explanatory variable
#beta0 is intercept vector from model using z
#beta1 is coefficient vector for z
#beta2 is coefficient vector for z^2
#Value:
#A list containing coefficient vectors alpha0, alpha1, alpha2 that we would get if we used x and x^2 as explanatory variables
#Source: pages 342-345 in Kennedy, W.J. Jr. and Gentle, J.E. (1980). Statistical Computing. Marcel Dekker, New York (and https://stackoverflow.com/questions/39031172/how-poly-generates-orthogonal-polynomials-how-to-understand-the-coefs-ret for an explanation of what poly() returns)
coeffrompoly <- function(z, x, beta0, beta1, beta2){
    xx <- scale(x, center = TRUE, scale = FALSE)
    n <- length(x)
    alpha <- attributes(z)$coefs$alpha
    norm2 <- attributes(z)$coefs$norm2
    rootl0 <- sqrt(n)
    rootl1 <- sqrt(sum(xx^2))
    xbar <- alpha[1]
    alphas <- alpha - xbar
    betas <- norm2[-1] / norm2[-length(norm2)]
    P0 <- 1
    P1 <- xx
    P2 <-  (xx - alphas[2]) * P1 - betas[2] * P0

    P0 <- P0 / rootl0
    P1 <- P1 / rootl1
    rootl2 <- sqrt(sum(P2^2))
    P2 <- P2 / rootl2

    delta00 <- 1
    delta01 <- 0
    delta02 <- 0
    delta10 <- -xbar / rootl1
    delta11 <- 1 / rootl1
    delta12 <- 0
    delta22 <- 1 / rootl2
    delta21 <- (-2 * xbar - alphas[2]) / rootl2
    delta20 <- (xbar^2 + alphas[2] * xbar - betas[2]) / rootl2
    delta <- matrix(c(delta00, delta01, delta02, delta10, delta11, delta12, delta20, delta21, delta22), nrow = 3, ncol = 3)
    B <- rbind(beta0, beta1, beta2)
    A <- delta %*% B
    return(list(alpha0 = A[1, ], alpha1 = A[2, ], alpha2 = A[3, ]))
}


#get Aitchison distance between predicted compositions at two depths
#Arguments:
#z1 and z2 are two scalar depths (should be centred and scaled)
#beta0, beta1, beta2 are coefficients (not orthogonal) for intercept, depth, squared depth, in ilr coordinates
#V is basis matrix for ilr transformation
#Value:
#Aitchison distance between predicted compositions
#(list: dist.all is with all parts, dist.no.bare.wall is without bare wall)
#Example: the folllowing are the same.
#depthdist(z1 = newdepthscale[1], z2 = newdepthscale[2], beta0 = alpha0[1, ], beta1 = alpha1[1, ], beta2 = alpha2[1, ], V = V)
#dist(ilr(allrho[1, 1:2, ]), method = "euclidean")
#dist(acomp(allrho[1, 1:2, ]))
depthdist <- function(z1, z2, beta0, beta1, beta2, V){
    gamma0 <- ilrInv(beta0, V)
    gamma1 <- ilrInv(beta1, V)
    gamma2 <- ilrInv(beta2, V)
    cdiff <- (z1 - z2) * gamma1 + (z1^2 - z2^2) * gamma2
    s <- length(gamma1)
    identity <- acomp(rep(1, s))
    mydata <- acomp(rbind(cdiff, identity))
    mydata.no.bare.wall <- acomp(rbind(cdiff[-1], rep(1, s - 1)))
    dist.all <- dist(mydata)
    dist.no.bare.wall <- dist(mydata.no.bare.wall)
    return(list(dist.all = dist.all, dist.no.bare.wall = dist.no.bare.wall))

    #the stuff below is equivalent
    #c1 <- gamma0 + z1 * gamma1 + z1^2 * gamma2
    #c2 <- gamma0 + z2 * gamma1 + z2^2 * gamma2
    #c <- acomp(rbind(c1, c2))
    #return(dist(c))
}

#get array of Aitchison distances between compositions at different depths.
#This way is faster than getdepthdistarray.
#Arguments:
#allrho is array of predicted compositions (iterations x depths x parts)
#niter (optional): number of iterations to use. If not given, use all
#Value:
#depthdistarray: an array of Aitchison distances, iterations x ndepth x ndepth, where ndepth is length of newdepthscale
#depthdistnobarewallarray: an array of Aitchison distances excluding bare wall, iterations x ndepth x ndepth, where ndepth is length of newdepthscale
#Example:
#dda <- depthdistfast(allrho = allrho)
depthdistfast <- function(allrho, niter = NA){
    if(is.na(niter)){
        niter <- dim(allrho)[1]
    }
    ndepth <- dim(allrho)[2]
    depthdistarray <- array(dim = c(niter, ndepth, ndepth))
    depthdistnobarewallarray <- array(dim = c(niter, ndepth, ndepth))
    for(i in 1:niter){
        depthdistarray[i, , ] <- as.matrix(dist(acomp(allrho[i, , ]), diag = TRUE, upper = TRUE))
        depthdistnobarewallarray[i, , ] <- as.matrix(dist(acomp(allrho[i, , -1]), diag = TRUE, upper = TRUE))
    }
    return(list(depthdistarray = depthdistarray, depthdistnobarewallarray = depthdistnobarewallarray))    
}

#get array of Aitchison distances between compositions at different depths.
#This way is slow! Use depthdistfast() instead.
#Arguments:
#newdepthscale is vector of (centred and scaled) depths
#beta0, beta1, beta2 are intercept, depth and depth^2 coefficients (not orthogonal) in ilr coordinates (iterations x taxa)
#V is basis matrix for ilr transformation
#Value:
#depthdistarray: an array of Aitchison distances, iterations x ndepth x ndepth, where ndepth is length of newdepthscale
#depthdistnobarewallarray: an array of Aitchison distances excluding bare wall, iterations x ndepth x ndepth, where ndepth is length of newdepthscale
#Example (with a few iterations):
#dda <- getdepthdistarray(newdepthscale = newdepthscale, beta0 = alpha0[1:10, ], beta1 = alpha1[1:10, ], beta2 = alpha2[1:10, ], V = V)
getdepthdistarray <- function(newdepthscale, beta0, beta1, beta2, V = V){
    ndepth <- length(newdepthscale)
    niter <- dim(beta0)[1]
    depthdistarray <- array(dim = c(niter, ndepth, ndepth))
    depthdistnobarewallarray <- array(dim = c(niter, ndepth, ndepth))
    for(i in 1:niter){
        for(j in 1:ndepth){
            for(k in 1:ndepth){
                dd <- depthdist(z1 = newdepthscale[j], z2 = newdepthscale[k], beta0 = beta0[i, ], beta1 = beta1[i, ], beta2 = beta2[i, ], V = V)
                depthdistarray[i, j, k] <- dd$dist.all
                depthdistnobarewallarray[i, j, k] <- dd$dist.no.bare.wall
            }
        }
    }
    return(list(depthdistarray = depthdistarray, depthdistnobarewallarray = depthdistnobarewallarray))
}

#calculate width of 95% HPD interval for an array of distances
#Arguments:
#depthdistarray is a distance matrix for compositions at different depths (Monte Carlo iterations x depths x depths)
#Value: array (depths x depths) of widths of 95% HPD intervals
getHPDwidth <- function(depthdistarray){
    n <- dim(depthdistarray)[2]
    HPDwidth <- array(dim = c(n, n))
    for(i in 1:n){
        hpd <- HPDinterval(as.mcmc(depthdistarray[, i, ]))
        HPDwidth[i, ] <- hpd[, 2] - hpd[, 1]
    }
    return(HPDwidth)
}

#plot image of distance matrix wrt depth
#Arguments:
#depthdistarray: distance matrix (Monte Carlo iterations x depths x depths)
#newdepth: vector of depths at which we got expected composition
#fname: figure file name to produce
#Value:
#Image of mean distance matrix (in upper triangle) and width of 95% HPD interval (in lower triangle)
plotdepthdistarray <- function(depthdistarray, newdepth, fname){
    ddamean <- apply(depthdistarray, c(2, 3), "mean")
    ddahpdwidth <- getHPDwidth(depthdistarray)
    ddasummary <- array(dim = dim(ddamean))
    ddasummary[upper.tri(ddasummary, diag = TRUE)] <- ddamean[upper.tri(ddamean, diag = TRUE)]
    ddasummary[lower.tri(ddasummary, diag = FALSE)] <- ddahpdwidth[lower.tri(ddahpdwidth, diag = FALSE)]
    
    n <- dim(ddamean)[1]
    pdf(width = 7, height = 7, file = fname)
    par(mar = c(7, 4, 2, 4))
    par(mgp = c(2, 1, 0))
    par(pty = "s")
    par(xpd = NA)
    colorlevels <- gray.colors(100)
    image(newdepth, newdepth, ddasummary, xlab = "Depth/m", ylab = "Depth/m", col = colorlevels, asp = 1, ylim = rev(range(newdepth)))
    par(pty = "m")
    colorBarpoly(colvals = colorlevels, zlim = range(ddasummary), parfig = c(0.1, 0.9, 0.05, 0.075), digits = 0)
    dev.off()
}

#add color bar to image
#Arguments:
#colvals is colours required
#zlim is range of values represented by colours
#parfig is coordinates for color bar
#parmar is plot margins to use
#tlabs (optional) is tick labels
#tpos (optional) is tick label positions
#title (optional) is title for colour bar
#digits (default zero): number of digits on tick labels
#Value: adds color bar to existing image
colorBarpoly <- function(colvals, zlim, parfig = c(0.2, 0.8, 0.925, 0.95), parmar = c(0, 0, 0, 0), tlabs = NULL, tpos = NULL, title = NULL, digits = 0){
    par(fig = parfig, new = TRUE)
    ntick <- 2
    if(is.null(tpos)){
        tpos <- pretty(zlim, n = ntick)
        tlat <- (tpos - min(tpos)) / (diff(zlim))
    } else tlat <- tpos
    if(is.null(tlabs)){
        tlabs <- round(tpos, digits = digits)
    }        
    par(mar = parmar)
    image(matrix(1:length(colvals), ncol = 1), axes = FALSE, col = colvals)
    axis(1, at = tlat[-length(tlat)], tick = FALSE, labels = tlabs[-length(tlabs)], line = -0.5)
    if(!is.null(title)) text(0.5, 1, title)
    par(fig = c(0, 1, 0, 1), new = FALSE)
}

#produce a LaTeX table summarizing posterior distributions of parameters
#Arguments:
#beta0, beta1, beta2: arrays of parameters intercept, linear coefficient, quadratic coefficient (iterations x ilr coordinates): probably want non-orthogonal version of these
#fname: name of file to which LaTeX output should be written
#Value:
#LaTeX code for table of posterior means and 95% HPD intervals, written to fname
printBeta <- function(beta0, beta1, beta2, fname){
    beta0mean <- colMeans(beta0)
    beta0HPD <- HPDinterval(as.mcmc(beta0))
    beta1mean <- colMeans(beta1)
    beta1HPD <- HPDinterval(as.mcmc(beta1))
    beta2mean <- colMeans(beta2)
    beta2HPD <- HPDinterval(as.mcmc(beta2))
    s <- dim(beta0)[2]
    mytable <- array(dim = c(s, 3))
    for(i in 1:s){
        mytable[i, ] <- c(sprintf("%.2f (%.2f, %.2f)\n", beta0mean[i], beta0HPD[i, 1], beta0HPD[i, 2]), sprintf("%.2f (%.2f, %.2f)\n", beta1mean[i], beta1HPD[i, 1], beta1HPD[i, 2]), sprintf("%.2f (%.2f, %.2f)\n", beta2mean[i], beta2HPD[i, 1], beta2HPD[i, 2]))
    }
    print(xtable(mytable, type = "latex"), file = fname)
}

#produce a LaTeX table summarizing posterior distribution of Cholesky factor of covariance matrix
#Arguments:
#LSigma: cholesky factor of covariance matrix (iterations x components x components)
#fname: name of file to which LaTeX output should be written
#Value:
#LaTeX code for table of posterior means and 95% HPD intervals, written to fname
printLSigma <- function(LSigma, fname){
    s <- dim(LSigma)[2]
    LSigmatable <- array(0, dim = c(s, s))
    LSigmamean <- apply(LSigma, c(2, 3), "mean")
    for(j in 1:s){
        for(i in 1:(j-1)){
            LSigmatable[i, j] <- ""
        }
        for(i in j:s){
            myHPD <- HPDinterval(as.mcmc(LSigma[, i, j]))
            mymean <- sprintf(LSigmamean[i, j], fmt = "%.2f")
            LSigmatable[i, j] <- sprintf("%.2f (%.2f, %.2f)", LSigmamean[i, j], myHPD[1], myHPD[2])
        }
    }
    print(xtable(LSigmatable, type = "latex"), file = fname)

    
#    beta0mean <- colMeans(beta0)
#    beta0HPD <- HPDinterval(as.mcmc(beta0))
#    beta1mean <- colMeans(beta1)
#    beta1HPD <- HPDinterval(as.mcmc(beta1))
#    beta2mean <- colMeans(beta2)
#    beta2HPD <- HPDinterval(as.mcmc(beta2))
#    s <- dim(beta0)[2]
#    mytable <- array(dim = c(s, 3))
#    for(i in 1:s){
#        mytable[i, ] <- c(sprintf("%.2f (%.2f, %.2f)\n", beta0mean[i], beta0HPD[i, 1], beta0HPD[i, 2]), sprintf("%.2f (%.2f, %.2f)\n", beta1mean[i], beta1HPD[i, 1], beta1HPD[i, 2]), sprintf("%.2f (%.2f, %.2f)\n", beta2mean[i], beta2HPD[i, 1], beta2HPD[i, 2]))
#    }
#    print(xtable(mytable, type = "latex"), file = fname)
}


#graphical attempt to show whether gamma2 is a powering of gamma1
#Arguments:
#gamma1 is depth effect (as composition, iterations by parts)
#gamma2 is squared depth effect (as composition: iterations by parts)
#parts: a vector of three parts of the compositions to plot (e.g. c(1, 2, 3))
#names: the names of the parts of the composition (e.g. names(alldata)[1:9]
#nlines: number of lines (iterations) to plot for gamma1
#fname: file to which to save figure
#Value:
#A ternary plot with lines representing the set of powerings of gamma1 (for each of a set of iterations), and points representing gamma2 (for each of a set of iterations)
#Example:
#ispowering(ilrInv(alpha1, V = V), ilrInv(alpha2, V = V), c(1, 4, 5), names = names(alldata)[1:9], nlines = 1000, fname = "../latex/ispowering.pdf")
ispowering <- function(gamma1, gamma2, parts, names, nlines, fname){
    g1 <- acomp(gamma1[, parts])
    graphnames = sub("[.]", " ",names)
    names(g1) <- graphnames[parts]
    x <- seq(from = -100, to = 100, length.out = 100)
    myiter <- seq(from = 1, to = dim(g1)[1], length.out = nlines)
    pdf(file = fname, width = 7, height = 7 )
    plot(acomp(g1[1, ]), type = "n")
    isoPortionLines(col = adjustcolor("black", 0.2))
    for(i in myiter){
        lines(x * acomp(g1[i, ]), col = adjustcolor("black", alpha = 0.01))
    }
    plot(acomp(gamma2[myiter, parts]), add = TRUE, pch = 16, col = adjustcolor("black", alpha = 0.1))
    dev.off()
}

#plot fitted model
#Arguments:
#fname: name of pdf file in which to plot
#ntaxa: number of taxa
#iter: number of iterations
#alldata: data frame of observations. Rows are still images, variables are counts of taxa, then depth in metres and transect
#newdepth: vector of depths at which we have predicted compositon               #prho: predicted composition with posterior mean parameters (depths x taxa)
#allx: fitted logratio coordinates at depths in newdepth (iterations x depths x logratio coordinates)
#logscale (default FALSE) plot untransformed compositions if FALSE, otherwise logratio coordinates
#V: ilr basis matrix used to fit model
#W: ilr basis matrix we want for plot (no need to specify if logscale is FALSE)
#ilrlabels: labels for ilr coordinates (no need to specify if logscale is FALSE)
#equalilrscale: equal y-axis scales on each panel in ilr? Default FALSE
#Value:
#pdf figure of fitted model, in file fname
plotmodel <- function(fname, ntaxa, iter, alldata, newdepth, prho, allx, logscale = FALSE, V, W = NULL, ilrlabels = NULL, equalilrscale = FALSE){
    pdf(file = fname, height = 7, width = 7)
    italicize = c("FALSE", "TRUE", "FALSE", "FALSE", "FALSE", "TRUE", "TRUE", "TRUE", "FALSE") #italicize taxon name on y axis labels?
    if(logscale == FALSE){
        par(mfrow = c(3,3))
        par(mar = c(4, 4, 1, 1))
        for (i in 1:ntaxa){
            ylab = sub("[.]", " ",names(alldata)[1:9])[i]
            if(italicize[i] == TRUE) ylab <- bquote(italic(.(ylab)))
            plot(newdepth, prho[, i], type = "l", xlab = "Depth/m", ylab = ylab, ylim = c(0,1))
            mtext(paste0("(", letters[i], ")"), side = 3, adj = 0.05, line = -1.3)
            xHPD <- HPDinterval(as.mcmc(allrho[, , i]))
            polygon(c(rev(newdepth), newdepth), c(rev(xHPD[, 1]), xHPD[, 2]), col = adjustcolor("black", 0.4), border = NA)
            points (alldata$depth, alldata[, i ] / rowSums(alldata[, 1:ntaxa]), pch = 16, col = adjustcolor("black", 0.4))
        }
    } else {
        par(mfrow = c(4,2))
        newallx <- changebasis(allx = allx, V = V, W = W)
        pmeans <- ilr(prho, V = W)
        par(mar = c(3.5, 3.5, 0.5, 1), tcl = -0.5, mgp = c(2, 1, 0))
        myrange <- 0
        for(i in 1:(ntaxa - 1)){
            ilrxHPD <- HPDinterval(as.mcmc(newallx[, , i]))
            myrange <- range(myrange, range(ilrxHPD))
        }

        for (i in 1:(ntaxa - 1)){
            xHPD <- HPDinterval(as.mcmc(newallx[, , i]))
            if(equalilrscale == TRUE){
                irange <- myrange
            } else {
                irange <- range(xHPD)
            }
            plot(newdepth, pmeans[, i], type = "l", xlab = "Depth/m", ylab = ilrlabels[i], cex.lab = 0.75, ylim = irange)
            polygon(c(rev(newdepth), newdepth), c(rev(xHPD[, 1]), xHPD[, 2]), col = adjustcolor("black", 0.4), border = NA)
            if(i == 1 | i == 2 | i == 6){
                mtext(paste0("(", letters[i], ")"), side = 3, adj = 0.85, line = -1.3)
            } else {
                mtext(paste0("(", letters[i], ")"), side = 3, adj = 0.05, line = -1.3)
            }

        }
    }
    dev.off()
}

#plot fitted model for nine taxa with inset panels
#Arguments:
#fname: name of pdf file in which to plot
#ntaxa: number of taxa
#iter: number of iterations
#alldata: data frame of observations. Rows are still images, variables are counts of taxa, then depth in metres and transect
#newdepth: vector of depths at which we have predicted compositon               #prho: predicted composition with posterior mean parameters (depths x taxa)
#allrho is array of predicted compositions (iterations x depths x parts)
#useclr: if TRUE (default), plot insets on clr scale (otherwise log scale)
#equalclrscale: if TRUE (default), equal y-axis scale for all insets if using clr (otherwise, best-fitting scale for each one)
#Value:
#pdf figure of fitted model, in file fname
plotmodelwithinsets <- function(fname, ntaxa, iter, alldata, newdepth, prho, allrho, useclr = TRUE, equalclrscale = TRUE){
    pdf(file = fname, height = 7, width = 7)
    italicize = c("FALSE", "TRUE", "FALSE", "FALSE", "FALSE", "TRUE", "TRUE", "TRUE", "FALSE") #italicize taxon name on y axis labels?
    layout(matrix(c(2, 1, 3, 4, 5, 6, 1, 1, 3, 3, 5, 5, 7, 8, 9, 10, 11, 12, 7, 7, 9, 9, 11, 11, 13, 14, 15, 16, 17, 18, 13, 13, 15, 15, 17, 17), nrow = 6, ncol = 6, byrow = TRUE))
    if(useclr == TRUE){
        myrange <- 0
        for(i in 1:ntaxa){
            clrxHPD <- HPDinterval(as.mcmc(clr(allrho[, , i])))
            myrange <- range(myrange, range(clrxHPD))
        }
    }
    for (i in 1:ntaxa){
        par(mar = c(4, 3.5, 1, 1), tcl = -0.5, mgp = c(2, 1, 0))
        ylab = sub("[.]", " ",names(alldata)[1:9])[i]
        if(italicize[i] == TRUE) ylab <- bquote(italic(.(ylab)))
        plot(newdepth, prho[, i], type = "l", xlab = "Depth/m", ylab = ylab, ylim = c(0,1))
        if(i == 1){
            mtext(paste0("(", letters[i], ")"), side = 3, adj = 0.85, line = -1.3)
        } else {
            mtext(paste0("(", letters[i], ")"), side = 3, adj = 0.05, line = -1.3)
        }
        xHPD <- HPDinterval(as.mcmc(allrho[, , i]))
        polygon(c(rev(newdepth), newdepth), c(rev(xHPD[, 1]), xHPD[, 2]), col = adjustcolor("black", 0.4), border = NA)
        points (alldata$depth, alldata[, i ] / rowSums(alldata[, 1:ntaxa]), pch = 16, col = adjustcolor("black", 0.4))
        if(i ==1){
            par(mar = c(3, 4.5, 1.5, 0), tcl = -0.1, mgp = c(3, 0, 0))
        } else {
            par(mar = c(3, 3, 1.5, 1.5), tcl = -0.1, mgp = c(3, 0, 0))
        }
        if(useclr == TRUE){
            clrxHPD <- HPDinterval(as.mcmc(clr(allrho[, , i])))
            if(equalclrscale == TRUE){
                irange <- myrange
            } else {
                irange <- range(clrxHPD)
            }
            plot(newdepth, clr(prho[, i]), type = "l", xlab = "", ylab = "", ylim = irange, cex.axis = 0.5)
            polygon(c(rev(newdepth), newdepth), c(rev(clrxHPD[, 1]), clrxHPD[, 2]), col = adjustcolor("black", alpha.f = 0.4), border = NA)

        } else {
            plot(newdepth, prho[, i], type = "l", xlab = "", ylab = "", ylim = range(xHPD), cex.axis = 0.5, log = "y")
            polygon(c(rev(newdepth), newdepth), c(rev(xHPD[, 1]), xHPD[, 2]), col = adjustcolor("black", alpha.f = 0.4), border = NA)
        }
    }
    dev.off()
}


#italicize some of the elements of a vector of axis labels
#Arguments:
#labels: a character vector
#italicize: a logical vector
#Value:
#An expression in which the components for which italicize is TRUE are italic
make.italic <- function(labels, italicize){
     n <- length(labels)
     templabels <- vector("list", n)
     for(i in 1:n){
         if(italicize[i] == TRUE){
             templabels[[i]] <- bquote(italic(.(labels[i])))
         } else {
             templabels[[i]] <- labels[i]
         }
     }
     italiclabels <- as.expression(templabels)
     return(italiclabels)
}

#plot depth-integrated mean composition
#Arguments:
#fname: name of file in which to plot
#postmean: posterior mean of depth-integrated mean composition (vector, one element per taxon)
#alldata: data frame of observations. Rows are still images, variables are counts of taxa, then depth in metres and transect
#credible: 95% HPD interval for depth-integrated mean composition (array, taxa x 2)
#Value:
#pdf figure fname of depth-integrated mean composition
integralplot <- function(fname, postmean, alldata, credible){
    pdf(file = "../latex/integral.pdf", width = 7, height = 7)
    par(mar = c(10, 4, 1, 1))
    italicize <- c("FALSE", "TRUE", "FALSE", "FALSE", "FALSE", "TRUE", "TRUE", "TRUE", "FALSE")
    labels <- make.italic(labels = sub("[.]", " ", names(alldata)[1:9]), italicize = italicize)
    plot(as.vector(postmean), ylab = "Relative abundance", xaxt = "n", xlab = " ", ylim = c(0,1), pch = 16, col = adjustcolor("black", 0.4))
    axis(1, labels = labels, at=1:9, las = 3)
    for(i in 1:ntaxa){
        lines(c(i,i),credible[i,] )
    }
    dev.off()
}

#plot norm of derivative of composition wrt depth
#Arguments:
#fname: name of file in which to plot
#dnorms: array of norms of derivatives (iterations x depths)
#newdepth: vector of depths at which we have derivative
#nlines: how many of the individual lines from Monte Carlo iterations should we plot? Default 200.
#Value:
#pdf figure fname of norm of derivative of composition wrt depth
derivativeplot <- function(fname, dnorms, newdepth, nlines = 200){
    pdf(file = fname, width = 7, height = 7)
    xHPD <- HPDinterval(as.mcmc(dnorms))
    plot(range(newdepth), range(xHPD), type = "n", xlab = "Depth/m", ylab = "Norm of derivative of composition", cex.lab = 1.5)
    polygon(c(rev(newdepth), newdepth), c(rev(xHPD[, 1]), xHPD[, 2]), col = adjustcolor("black", 0.4), border = NA)
    for(i in 1:nlines){
        lines(newdepth, dnorms[i, ], col = adjustcolor("black", alpha.f = 0.05))
    }
    lines(newdepth, colMeans(dnorms), col = "white", lwd = 2)
    dev.off()
}

#generate a simulated data set
#Arguments:
#simfilename: name of file to which simulated data will be written
#beta0, beta1, beta2: intercept, depth and squared depth coefficient vectors in ilr coordinates (from orthogonal polynomials)
#polydepth: orthogonal polynomial for depth and squared depth
#Sigma: error covariance matrix
#npoints: vector of number of points counted in each photo
#ntaxa: number of taxa
#V: ilr basis matrix from ilrBase()
simulateonerep <- function(simfilename, beta0, beta1, beta2, polydepth, Sigma, npoints, ntaxa, V){
    nstills <- dim(polydepth)[1]
    epsilon <- mvrnorm(n = nstills, mu = rep(0, ntaxa - 1), Sigma = Sigma)
    B <- rbind(beta0, beta1, beta2)
    X <- cbind(1, polydepth)
    z <- X %*% B + epsilon
    rho <- ilrInv(z, V = V)
    counts <- array(dim = c(nstills, ntaxa))
    for(i in 1:nstills){
        counts[i, ] <- rmultinom(n = 1, size = npoints[i], prob = rho[i, ])
    }
    depth <- polydepth[, 1]
    squareddepth <- polydepth[, 2]
    tVinv <- gettVinv(V)
    stan_rdump(c("ntaxa", "nstills", "counts", "depth", "squareddepth", "tVinv"), file = simfilename, quiet = FALSE, append = FALSE)
}

#generalized inverse of transpose of V, needed to do inverse of ilr in stan
#Argument: V, used in ilr transformation
#Value: generalized inverse of transpose of V
#Note: I think there is a simpler way of getting this...
gettVinv <- function(V){
    return(ginv(t(V)))
}

#read data from a set of .csv Stan output files, extract parameters
#Arguments:
#csvfiles: character vector of file names
#truetheta is vector of true parameter values
#Value:
#returns a list containing:
#inHPDs: 1 x 60 array, with value TRUE if the corresponding true parameter is in the 95% HPD interval for the estimate. Ordered as in colnames(inHPDs) in processsimulateddata block, depthanalysis9taxa.R
#densities: 60-element list of kernel density estimates for each parameter in order as above, each the output of density()
getsimdens <- function(csvfiles, truetheta){
    gc()
    standata <- read_stan_csv(csvfiles = csvfiles)
    beta0 <- extract(standata, pars = "beta0")[[1]]
    beta1 <- extract(standata, pars = "beta1")[[1]]
    beta2 <- extract(standata, pars = "beta2")[[1]]
    LSigma <- extract(standata, pars = "LSigma")[[1]]
    rm(standata)
    gc()
    densities <- vector("list", length = length(truetheta))
    inHPDs <- array(dim = c(1, length(truetheta)))
    for(i in 1:8){
        densities[[i]] <- density(beta0[, i], bw = "SJ")
        inHPDs[i] <- inHPD(beta0[, i], truetheta[i])
    }
    for(i in 1:8){
        densities[[i + 8]] <- density(beta1[, i], bw = "SJ")
        inHPDs[i + 8] <- inHPD(beta1[, i], truetheta[i + 8])
    }
    for(i in 1:8){
        densities[[i + 16]] <- density(beta2[, i], bw = "SJ")
        inHPDs[i + 16] <- inHPD(beta2[, i], truetheta[i + 16])
    }
    k <- 1
    for(j in 1:8){
        for(i in j:8){
            densities[[k + 24]] <- density(LSigma[, i, j], bw = "SJ")
            inHPDs[k + 24] <- inHPD(LSigma[, i, j], truetheta[k + 24])
            k <- k + 1
        }
    }
    return(list(inHPDs = inHPDs, densities = densities))
    }

#is true value in 95% HPD interval?
#Arguments:
#theta is a vector of estimates of a parameter (iterations x 1)
#truetheta is true value
#Value:
#returns a logical value: is true value in 95% HPD interval?
inHPD <- function(theta, truetheta){
    hpdi <- HPDinterval(as.mcmc(theta))
    return(truetheta >= hpdi[1] & truetheta <= hpdi[2])
}

#plot collated output from simulations
#Arguments:
#truetheta is vector of true parameter values
#densities is a list of lists (first dimension replicates, second dimension parameters): each element is a kernel density estimate
#labs is vector of parameter names
#parrange: which parameters to plot? Two-element vector
#panels: two-element vector with number of rows and columns of panels to plot
#Value: overlaid kernel density plots for selected parameters, with true values
plotsimdens <- function(truetheta, densities, labs, parrange, panels){
    par(mfcol = panels)
    par(mar = c(2, 1, 0.5, 1))
    par(mgp = c(3, 0.1, 0))
    par(tcl = -0.1)
    ndens <- length(densities)
    for(i in seq(from = parrange[1], to = parrange[2])){
        plotparm(densities = densities, i = i, ndens = ndens, truetheta = truetheta, labs = labs)
    }
 }

#plot collated output from simulations: lower triangular matrix layout
#Arguments:
#truetheta is vector of true parameter values
#densities is a list of lists (first dimension replicates, second dimension parameters): each element is a kernel density estimate
#parrange: which parameters to plot? Two-element vector
#s: number of components
#Value: overlaid kernel density plots for selected parameters, with true values, in lower-triangular matrix layout
plotsimdensmatrix <- function(truetheta, densities, parrange, s){
    par(mfcol = c(s, s))
    par(mar = c(2, 1, 0.5, 1))
    par(mgp = c(3, 0.1, 0))
    par(tcl = -0.1)
    ndens <- length(densities)
    mycount <- parrange[1]
    for(j in 1:s){
         for(i in j:s){
            plotparm(densities = densities, i = mycount, ndens = ndens, truetheta = truetheta, labs = NA)
            mycount <- mycount + 1
         }
         if(j < s){
             for(i in 1:j){
                 plot.new()
             }
         }
    }
 }


#plot density estimates for a single parameter from multiple simulations
#Arguments:
#densities is a list of lists (first dimension replicates, second dimension parameters): each element is a kernel density estimate
#i is the element we want to plot (second dimension of densities)
#ndens is number of simulations
#truetheta is vector of true parameter values
#labs is vector of parameter names
#Value: plot with overlaid kernel density plots for each replicate
plotparm <- function(densities, i, ndens, truetheta, labs){
    xrange <- 0
    yrange <- 0
    mycolors <- brewer.pal(3, "Dark2")
    for(j in 1:ndens){
        xrange <- range(c(xrange, densities[[j]][[i]]$x))
        yrange <- range(c(yrange, densities[[j]][[i]]$y))
    }
    plot(densities[[1]][[i]], xlim = xrange, ylim = yrange, col = adjustcolor("black", 0.1), main = "", xlab = "", ylab = "", cex.axis = 0.5)
    for(j in 1:ndens){
      lines(densities[[j]][[i]], col = adjustcolor("black", 0.1))      
    }
    abline(v = truetheta[i], col = mycolors[1], lwd=2)
    parusr <- par("usr")
    text(parusr[1] + 0.1 * (parusr[2] - parusr[1]), parusr[4] - 0.15 * (parusr[4] - parusr[3]), labs[i], cex = 0.5)
}

#produce a LaTeX table summarizing proportion of replicate simulations in which credible interval contained true parameter values
#Arguments:
#inHPDs: 1 x 60 array, with value TRUE if the corresponding true parameter is in the 95% HPD interval for the estimate. Ordered as in colnames(inHPDs) in processsimulateddata block, depthanalysis9taxa.R
#betafname: name of file to which LaTeX output for beta coefficients should be written
#LSigmafname: name of file to which LaTeX output for LSigma should be written
#s: number of ilr components
#Value:
#LaTeX code for table of number of replicates in which 95% credible interval for each beta element included true value (written to betafname), and corresponding table for LSigma (written to LSigmafname)
printinHPDs <- function(inHPDs, betafname, LSigmafname, s){
    betatable <- array(dim = c(s, 3))
    LSigmatable <- array(0, dim = c(s, s))
    colsums <- colSums(inHPDs)
    mycount <- 3 * s + 1
    for(j in 1:s){
        betatable[j, 1] <- sprintf(colsums[j], fmt = "%d")
        betatable[j, 2] <- sprintf(colsums[j + s], fmt = "%d")
        betatable[j, 3] <- sprintf(colsums[j + 2 * s], fmt = "%d")
        for(i in j:s){
            LSigmatable[i, j] <- sprintf(colsums[mycount], fmt = "%d")
            mycount <- mycount + 1
        }
    }
    print(xtable(betatable, type = "latex"), file = betafname)
    print(xtable(LSigmatable, type = "latex"), file = LSigmafname)
}

#plot distribution of sampled depths
#Arguments:
#depths: vector of sampled depths
#figname: name of file to which figure should be written
#Value:
#kernel density plot of distribution of sampled depths, in pdf figure figname
plotdepths <- function(depths, figname){
    pdf(figname, width = 7, height = 7)
    depthdensity <- density(depths, from = 0, to = max(depths), bw = "SJ")
    plot(depthdensity, main = "", xlab = "Depth/m", ylab = "Density", ylim = c(0, max(depthdensity$y)))
    dev.off()
}

#plot fitted models from HMSC, pseudocounts, stan
#Arguments:
#fname: name of pdf file in which to plot
#ntaxa: number of taxa
#alldata: data frame of observations. Rows are still images, variables are counts of taxa, then depth in metres and transect
#newdepth: vector of depths at which we have predicted compositon               #pY: predicted count at each value in newdepth
#comp: logical: are predicted counts turned into a composition or not?
#pLaplace, pJeffreys, pPerks: predictions from linear models in ilr coordinates, using Laplace, Jeffreys and Perks pseudocounts (can be NA if comp is FALSE: not plotted in that case)
#prho: posterior mean predictions from stan
#allrho: sample of predictions from posterior distribution from stan (iterations x depths x parts)
#pg: predictions from glmnet (on response scale). Can be NA if comp is FALSE
#Value:
#pdf figure of fitted model, in file fname
plotHMSCmodel <- function(fname, ntaxa, alldata, newdepth, pY, comp = FALSE, pLaplace, pJeffreys, pPerks, prho, allrho, pg){
    mycolors <- brewer.pal(5, "Dark2")
    pdf(file = fname, height = 7, width = 7)
    italicize = c("FALSE", "TRUE", "FALSE", "FALSE", "FALSE", "TRUE", "TRUE", "TRUE", "FALSE") #italicize taxon name on y axis labels?
    par(mfrow = c(3,3))
    par(mar = c(4, 4, 1, 1))
    alphachoice <- 0.9
    for (i in 1:ntaxa){
        yr <- range(c(0, range(pY[, i], range(alldata[, i]))))
        ylab = sub("[.]", " ",names(alldata)[1:9])[i]
        if(italicize[i] == TRUE) ylab <- bquote(italic(.(ylab)))
        if(comp == TRUE){
            yl <- range(c(pY[, i], alldata[, i] / rowSums(alldata[, 1:ntaxa]), pLaplace[, i], pJeffreys[, i], pPerks[, i]))
            plot(newdepth, prho[, i], type = "l", xlab = "Depth/m", ylab = ylab, ylim = yl, col = adjustcolor("black", alphachoice), lwd = 2)
            xHPD <- HPDinterval(as.mcmc(allrho[, , i]))
            polygon(c(rev(newdepth), newdepth), c(rev(xHPD[, 1]), xHPD[, 2]), col = adjustcolor("black", 0.4), border = NA)
            points (alldata$depth, alldata[, i ] / rowSums(alldata[, 1:ntaxa]), pch = 16, col = adjustcolor("black", 0.4))
            lines(newdepth, pY[, i], type = "l", col = adjustcolor(mycolors[1], alphachoice), lwd = 2)
            lines(newdepth, pLaplace[, i], col = adjustcolor(mycolors[2], alphachoice),  lwd = 2)
            lines(newdepth, pJeffreys[, i], col = adjustcolor(mycolors[3], alphachoice), lwd = 2)
            lines(newdepth, pPerks[, i], col = adjustcolor(mycolors[4], alphachoice), lwd = 2)
            lines(newdepth, pg[, i, ], col = adjustcolor(mycolors[5], alphachoice), lwd = 2)

            if(i == 9){
                legend("topright", legend = c("Stan", "HMSC", "Laplace", "Jeffreys", "Perks", "glmnet"), col = adjustcolor(c("black", mycolors), alphachoice), lwd = 2, pch = NA, bty = "n")
            }
        } else {
            plot(newdepth, pY[, i], type = "l", xlab = "Depth/m", ylab = ylab, ylim = yr)
            points (alldata$depth, alldata[, i ], pch = 16, col = adjustcolor("black", 0.4))
        }
        mtext(paste0("(", letters[i], ")"), side = 3, adj = 0.05, line = -1.3)
    }
    dev.off()
}

#fit a linear model in logratio coordinates using pseudocounts
#Y: array of observed counts (frames x taxa): taxa must be 9 for this code to work
#X: array of depths, order 2 orthogonal polynomial (frames x 2)
#depthseq: array of regularly-spaced depths, order 2 orthogonal polynomial, for prediction
#pseudocount: pseudocount value to add
#value: predictions from linear model in ilr coordinates, with pseudocounts added
predictlmpseudocount <- function(Y, X, depthseq, pseudocount){
    Ypc <- Y + pseudocount
    aY <- ilr(acomp(Ypc))
    dfpc <- data.frame(aY1 = aY[, 1], aY2 = aY[, 2], aY3 = aY[, 3], aY4 = aY[, 4], aY5 = aY[, 5], aY6 = aY[, 6], aY7 = aY[, 7], aY8 = aY[, 8], X1 = X[, 1], X2 = X[, 2]) #had to do it this way in order to get predict.lm() to work with new data: there is probably a neater way
    mpc <- lm(cbind(aY1, aY2, aY3, aY4, aY5, aY6, aY7, aY8) ~ X1 + X2, data = dfpc)
    newdata <- data.frame(aY1 = NA, aY2 = NA, aY3 = NA, aY4 = NA, aY5 = NA, aY6 = NA, aY7 = NA, aY8 = NA, X1 = depthseq[, 1], X2 = depthseq[, 2])
    ppc <- predict(mpc, newdata = newdata)
     return(unclass(ilrInv(ppc)))
}

#plot rate of change as estimated by Bray-Curtis dissimilarity between adjacent points along an evenly-spaced sequences of values of an explanatory variable
#Arguments:
#fname: name of pdf output file
#prho is predicted posterior mean composition (explanatory variable values x taxa)
#newx is values of explanatory variable
#allrho is predicted composition (iterations x explanatory variable values x taxa)
#myxlab is x axis label
plotdists <- function(fname, prho, newx, allrho, myxlab){
    pdf(file = fname, width = 7, height = 7)
    npoints <- length(newx)
    niter <- dim(allrho)[1]
    allbray <- array(dim = c(niter, npoints - 1))
    braymean <- getbray(prho = prho)
    for(i in 1:niter){
        mybray <- getbray(prho = allrho[i, , ])
        allbray[i, ] <- mybray
    }
    xHPD <- HPDinterval(as.mcmc(allbray))
    plot(newx[-npoints], braymean, type = "n", ylim = range(xHPD), ylab = "Bray-Curtis dissimilarity", xlab = myxlab)
    polygon(c(rev(newx[-npoints]), newx[-npoints]), c(rev(xHPD[, 1]), xHPD[, 2]), col = adjustcolor("black", 0.4), border = NA)
    lines(newx[-npoints], braymean, lwd = 2, col = "white")
    dev.off()
}

#Bray-Curtis dissimilarities between adjacent predicted compositions
#Arguments:
#prho: predicted relative abundances: stills x taxa
#Value: vector of Bray-Curtis dissimilarities between adjacent predicted compositions
getbray <- function(prho){
    braydist <- as.matrix(vegdist(prho, method = "bray"))
    npoints <- dim(braydist)[1]
    brayadjacent <- diag(braydist[-npoints, -1]) #extract dissimilarities between adjacent predicted points
    return(brayadjacent)
}

#plot fitted models from linear, quadratic, cubic
#Arguments:
#fname: name of pdf file in which to plot
#ntaxa: number of taxa
#alldata: data frame of observations. Rows are still images, variables are counts of taxa, then depth in metres and transect
#prho: posterior mean predictions from quadratic
#allrho: sample of predictions from posterior distribution from stan (iterations x depths x parts)
#prhol: posterior mean predictions from linear
#prhoc: posterior mean predcitions from cubic
#Value:
#pdf figure of fitted model, in file fname
plotlinearquadraticcubicmodel <- function(fname, ntaxa, alldata, newdepth, prho, allrho, prhol, prhoc){
    mycolors <- brewer.pal(3, "Dark2")
    pdf(file = fname, height = 7, width = 7)
    italicize = c("FALSE", "TRUE", "FALSE", "FALSE", "FALSE", "TRUE", "TRUE", "TRUE", "FALSE") #italicize taxon name on y axis labels?
    par(mfrow = c(3,3))
    par(mar = c(4, 4, 1, 1))
    alphachoice <- 0.9
    for (i in 1:ntaxa){
        ylab = sub("[.]", " ",names(alldata)[1:9])[i]
        if(italicize[i] == TRUE) ylab <- bquote(italic(.(ylab)))
        plot(newdepth, prho[, i], type = "l", xlab = "Depth/m", ylab = ylab, ylim = c(0, 1), col = adjustcolor("black", alphachoice), lwd = 2)
        xHPD <- HPDinterval(as.mcmc(allrho[, , i]))
        polygon(c(rev(newdepth), newdepth), c(rev(xHPD[, 1]), xHPD[, 2]), col = adjustcolor("black", 0.4), border = NA)
        points (alldata$depth, alldata[, i ] / rowSums(alldata[, 1:ntaxa]), pch = 16, col = adjustcolor("black", 0.4))
        lines(newdepth, prhol[, i], type = "l", col = adjustcolor(mycolors[1], alphachoice), lwd = 2)
        lines(newdepth, prhoc[, i], col = adjustcolor(mycolors[2], alphachoice),  lwd = 2)
        if(i == 9){
            legend("topright", legend = c("linear", "quadratic", "cubic"), col = adjustcolor(c(mycolors[1], "black", mycolors[2]), alphachoice), lwd = 2, pch = NA, bty = "n")
        }
        mtext(paste0("(", letters[i], ")"), side = 3, adj = 0.05, line = -1.3)
    }
    dev.off()
}

#get still-specific intercepts epsilon from disturbances z and cholesky factor LSigma
#Arguments
#z: iterations x stills x ilr components: disturbances, with standard normal prior
#LSigma: iterations x components x components: Cholesky factor of covariance matrix for epsilon
getepsilon <- function(z, LSigma){
    dz <- dim(z)
    epsilon <- array(dim = dz)
    for(i in 1:dz[1]){
        epsilon[i, , ] <- t(LSigma[i, , ] %*% t(z[i, , ]))
    }
    return(epsilon)
}

#posterior mean of epsilon for each still
#Arguments:
#epsilon: iterations x stills x components
#Value:
#posterior mean vector: stills x components
getmu <- function(epsilon){
    return(apply(epsilon, c(2, 3), "mean"))
}

#posterior covariance of epsilon for each still
#Arguments:
#epsilon: iterations x stills x components
#Value:
#posterior covariance: stills x components x components
getphi <- function(epsilon){
    depsilon <- dim(epsilon)
    phi <- array(dim = c(depsilon[2], depsilon[3], depsilon[3]))
    for(i in 1:c(depsilon[2])){
            phi[i, ,] <- cov(epsilon[, i , ])
    }
    return(phi)
}

#contribution to likelihood or log likelihood for a single still over all iterations
#Arguments:
#epsilon: s x iterations vector of still-specific intercept (we will be integrating over this: repeated identically for each iteration)
#polydepth: stills x (at least 3), orthogonal polynomial of degree at least 3 for depths
#beta0: iterations x s  array of overall intercept
#beta1: iterations x s array of linear depth coefficient
#beta2: iterations x s array of quadratic depth coefficient
#beta3: iterations x s array of cubic depth coefficient
#Vt: transpose of (s + 1) x s ilr basis matrix
#still: index of still of interest
#counts: matrix of observed counts (stills x taxa)
#uselog (logical): return log likelihood or likelihood?
#Value:
#contribution to likelihood or log likelihood for given still in each iteration
likelihoodcontribution <- function(epsilon, polydepth, beta0, beta1, beta2, beta3, Vt, still, counts, uselog = FALSE){
    x <- beta0 + epsilon + beta1 * polydepth[still, 1] + beta2 * polydepth[still, 2] + beta3 * polydepth[still, 3]
    n <- counts[still, ]
    p <- cilrinv(x = x, Vt = Vt) #defined in marginal.cpp
    if(uselog == FALSE){
        f <- cmultinomialmatrix(p = p, n = n) #defined in marginal.cpp
    } else {
        f <- cmultinomialmatrixlog(p = p, n = n) #defined in marginal.cpp
    }
    return(f)
}

#calculate marginal log likelihood by integrating out still-specific intercepts using quadrature
#DID NOT APPEAR TO BE WORKING WELL ENOUGH (and probably not correct anyway)
#Arguments:
#niter: number of iterations
#nstills: number of stills
#mygrid: quadrature grid generated by mvQuad
#mu: array of posterior mean still-specific intercept mean vectors (stills x ilr components)
#phi: array of posterior mean still-specific intercept covariance matrices (stills x ilr components x ilr components)
#polydepth: orthogonal polynomial for depth (stills x order, at least 2)
#beta0: intercepts (iterations x ilr components)
#beta1: linear depth coefficient (iterations x ilr components)
#beta1: quadratic depth coefficient (iterations x ilr components)
#V: ilr basis matrix (ilr components + 1 x ilr components)
#counts: matrix of observed counts (stills x taxa)
#Value:
#llm: vector of marginal log likelihoods (iterations)
#llmcontrib: array (iterations x stills) of marginal log likelihood contributions
marginalloglikelihood <- function(niter, nstills, mygrid, mu, phi, polydepth, beta0, beta1, beta2, V, counts){
    nnodes <- dim(mygrid$nodes)[1]
    llmcontrib <- array(dim = c(nstills, niter))
    llj <- array(dim = c(nnodes, niter))
    Vt <- t(V)
    for(j in 1:nstills){
        rescale(mygrid, m = mu[j, ], C = phi[j, , ], dec.type = 2) #uses Cholesky decomposition based on posterior mean and covariance matrix estimates for given still
        mynodes <- getNodes(mygrid)
        myweights <- getWeights(mygrid)
        for(k in 1:nnodes){
            llj[k, ] <- likelihoodcontribution(epsilon = matrix(rep(mynodes[k, ], niter), nrow = niter, byrow = TRUE), polydepth = polydepth, beta0 = beta0, beta1 = beta1, beta2 = beta2, Vt = Vt, still = j, counts = counts, uselog = FALSE)
        }
        weightedllj <- llj * matrix(rep(myweights, niter), ncol = niter, byrow = FALSE)
        llmcontrib[j, ] <- log(colSums(weightedllj))
    }
    llm <- colSums(llmcontrib)
    return(list(llm = llm, llmcontrib = t(llmcontrib)))
}

#trying out Monte Carlo integration
#Arguments:
#mu: marginal posterior means of still-specific intercepts (stills x components)
#Sigma: marginal posterior covariances of still-specific intercepts (stills x components x components)
#counts: stills x components + 1
#mciter: number of Monte Carlo iterations (can be a vector)
#s: number of ilr components to include (dimension of integral)
#maxlevel: max level of quadrature grid to consider
#Value:
#plots estimates of marginal likelihood from several integration methods
marginalllMonteCarlotest <- function(mu, Sigma, counts, mciter, s, maxlevel){
    Sigma <- sigma[1, , ]# matrix(c(0.5, -0.1, 0.2, -0.1, 0.2, ), nrow = 2, ncol = 2)
    Sigma <- Sigma[1:s, 1:s]
    mu <- mu[1, 1:s]
    y <- counts[1, 1:(s + 1)]
    V <- ilrBase(D = s + 1)
    iseq <- seq(from = 3, to = maxlevel, by = 2)
    IGHeprod <- array(dim = length(iseq))
    IGHesparse <- array(dim = length(iseq))
    InHesparse <- array(dim = length(iseq))
    fx <- function(x){dmultinomial(x = y, prob = ilrInv(x, V = V)) * dmvnorm(x = x, mean = mu, sigma = Sigma)}

    print("GHe product")
    for(i in 1:length(iseq)){
        print(iseq[i])
        tstart <- Sys.time()
        mygrid <- createNIGrid(dim = s, type = "GHe", level = iseq[i], ndConstruction = "product")
        rescale(mygrid, m = mu, C = Sigma)
        IGHeprod[i] <- quadrature(fx, grid = mygrid)
        tend <- Sys.time()
        print(tend - tstart)
    }

    print("GHe sparse")
    for(i in 1:length(iseq)){
        print(iseq[i])
        tstart <- Sys.time()
        mygrid <- createNIGrid(dim = s, type = "GHe", level = iseq[i], ndConstruction = "sparse")
        rescale(mygrid, m = mu, C = Sigma)
        IGHesparse[i] <- quadrature(fx, grid = mygrid)
        tend <- Sys.time()
        print(tend - tstart)

    }

    print("nHe sparse")
    for(i in 1:length(iseq)){
        print(iseq[i])
        tstart <- Sys.time()
        mygrid <- createNIGrid(dim = s, type = "nHe", level = iseq[i], ndConstruction = "sparse")
        rescale(mygrid, m = mu, C = Sigma)
        InHesparse[i] <- quadrature(fx, grid = mygrid)
        tend <- Sys.time()
        print(tend - tstart)

    }

    print("Monte Carlo")

    hx <- function(x){dmultinomial(x = y, prob = ilrInv(x, V = V))}
    clow <- array(dim = c(1, length(mciter)))
    chigh <- array(dim = c(1, length(mciter)))
    irand <- array(dim = c(1, length(mciter)))
    for(j in 1:length(mciter)){
        print(mciter[j])
        tstart <- Sys.time()
        epsilon <- mvrnorm(n = mciter[j], mu = mu, Sigma = Sigma)
        myhx <- hx(x = epsilon)
        irand[j] <- mean(myhx)
        tend <- Sys.time()
        print(tend - tstart)
        vm <- 1 / (mciter[j]^2) * sum((myhx - mean(myhx))^2)
        clow[j] <- irand[j] - 1.96 * sqrt(vm) #approx 95% confidence interval on Monte Carlo integral
        chigh[j] <- irand[j] + 1.96 * sqrt(vm)
    }
    par(mfrow = c(2, 1))
    plot(iseq, IGHeprod, type = "l", ylim = range(c(IGHeprod, InHesparse, irand, clow, chigh), na.rm = TRUE), xlab = "quadrature level", ylab = "likelihood for single still")
    lines(iseq, IGHesparse, col = "red")
    lines(iseq, InHesparse, col = "blue")
    abline(h = irand[length(mciter)], col = "green")
    polygon(c(rev(iseq), iseq), c(rep(clow[length(mciter)], length(iseq)), rep(chigh[length(mciter)], length(iseq))), col = adjustcolor("green", 0.2), border = NA)
    
    legend("bottomright", col = c("black", "red", "blue", "green"), legend = c("GHeprd", "GHesparse", "nHesparse", "Monte Carlo with max iter"), lty = rep("solid", 4), bty = "n")

    print(irand)
    print(clow)
    print(chigh)
    plot(mciter, irand, log = "x", ylim = range(c(clow, chigh, irand)), xlab = "Monte Carlo iterations", ylab = "Monte Carlo likelihood", type = "l", col = "green")
    polygon(c(rev(mciter), mciter), c(rev(clow), chigh), col = adjustcolor("green", 0.2), border = NA)
}

#calculate covariance matrix of still-specific intercepts for each Stan iteration
#Arguments:
#niter: number of iterations
#s: number of ilr components
#LSigma: Cholesky factor of covariance matrix: iterations x s x s
#Value:
#Sigma: covariance matrices: iterations x s x s
#rootSigma: matrix square root of covariance matrices
getSigma <- function(niter, s, LSigma){
    Sigma <- array(dim = c(niter, s, s))
    rootSigma <- Sigma
    for(i in 1:niter){
        Sigma[i, , ] <- LSigma[i, , ] %*% t(LSigma[i, , ])
        rootSigma[i, , ] <- sqrtm(Sigma[i, , ])
    }
    return(list(Sigma = Sigma, rootSigma = rootSigma))
}

#estimate marginal log likelihood contributions (marginal wrt epsilon) by Monte Carlo
#Arguments:
#niter: number of iterations
#nstills: number of stills
#s: number of ilr components
#mu: marginal posterior mean of epsilon for each still (stills x s)
#phi: marginal posterior covariance of epsilon for each still (stills x s x s)
#mciter: number of Monte Carlo iterations for approximating integral, for each stan iteration and each still
#polydepth: orthogonal polynomial for depth (stills x order, at least 2)
#beta0: intercepts (iterations x ilr components)
#beta1: linear depth coefficient (iterations x ilr components)
#beta2: quadratic depth coefficient (iterations x ilr components)
#beta3: cubic depth coefficient (iterations x ilr components)
#V: ilr basis matrix (ilr components + 1 x ilr components)
#counts: matrix of observed counts (stills x taxa)
#epsilon: draws from posterior for still-specific parameters epsilon (iterations x stills x components)
#LSigma: draws from posterior for cholesky factor of among-still covariance of epsilon (iterations x components x components)
#Value:
#llm: vector of marginal log likelihoods (iterations)
#llmcontrib: array (iterations x stills) of marginal log likelihood contributions
marginalllMonteCarlo <- function(niter, nstills, s, mu, phi, mciter, polydepth, beta0, beta1, beta2, beta3, V, counts, epsilon, LSigma){
    llmcontrib <- array(dim = c(nstills, niter))
    Vt = t(V)
    LSflat <- getLSflat(LSigma)
    allthetaparms <- getallthetaparms(epsilon = epsilon, LSflat = LSflat)
    for(i in 1:nstills){#loop over stills
        thetaparms <- getmythetaparms(j = i, alltheta = allthetaparms$alltheta, allmu = allthetaparms$allmu, allphi = allthetaparms$allphi, nstills = nstills, s = s)
        for(j in 1:niter){#loop over Stan iterations
            distributionij <- getbigdistribution(iter = j, s = s, theta = thetaparms$mytheta, mu = thetaparms$mymu, phi = thetaparms$myphi)
            epsilonij <- mvrnorm(n = mciter, mu = distributionij$muepsjiter, Sigma = distributionij$sigmaepsjiter) #sample from normal approximation to conditional distribution of epsilon for this still, given the Sigma that was drawn in this Stan iteration
#            epsilonij <- mvrnorm(n = mciter, mu = mu[i, ], Sigma =  phi[i, , ]) #OLD APPROACH: sample from normal approximation to marginal distribution of epsilon for this still. New approach should be better
            mybeta0 <- matrix(rep(beta0[j, ], mciter), nrow = mciter, byrow = TRUE)
            mybeta1 <- matrix(rep(beta1[j, ], mciter), nrow = mciter, byrow = TRUE)
            mybeta2 <- matrix(rep(beta2[j, ], mciter), nrow = mciter, byrow = TRUE)
            mybeta3 <- matrix(rep(beta3[j, ], mciter), nrow = mciter, byrow = TRUE)
            llmcontrib[i, j] <- mean(likelihoodcontribution(epsilon = epsilonij, polydepth = polydepth, beta0 = mybeta0, beta1 = mybeta1, beta2 = mybeta2, beta3 = mybeta3, Vt = Vt, still = i, counts = counts, uselog = TRUE))
        }
    }
    llm <- colSums(llmcontrib)
    return(list(llm = llm, llmcontrib = t(llmcontrib)))
}

#get conditional distribution of epsilon_j (for still j), given draw of LSigma
#under normal approximation
#Arguments:
#epsilon: draws from posterior for still-specific parameters epsilon (iterations x stills x components)
#LSflat: draws from posterior for cholesky factor of among-still covariance of epsilon (iterations x independent parameters in Cholesky factor of Sigma)
#j: index of target still
#iter: index of target iteration
#s: number of ilr components
#theta: epsilon_j and LSflat combined (all iterations)
#mu: sample mean of parameters theta (epsilon_j and LSflat)
#phi: sample covariance of parameteres theta
#Value:
#list containing muepsjiter and sigmaepsjiter, conditional mean and covariance matrix of epsilon_j, given draw of LSigma in this iteration. This supposed to get the distribution g() in Equation 2 of Merkle et al 2018, Bayesian model assessment: use of conditional vs marginal likelihoods. Note that g is conditional on hyperparameters (LSigma in our case) for the still-specific parameters. We can ignore the epsilon drawn for other stills, because conditionally independent, and we are not trying to condition on the draws of the regression coefficients.
getbigdistribution <- function(iter, s, theta, mu, phi){
    d <- length(mu)
    mua <- mu[1:s]
    mub <- mu[(s+1):d]
    phia <- phi[1:s, 1:s]
    phib <- phi[(s+1):d, (s+1):d]
    phic <- phi[1:s, (s+1):d]
    xbiter <- theta[iter, (s+1):d] #draw of parameters other than epsilon_j in this iteration
    muepsjiter <- mua + phic %*% solve(phib, xbiter - mub) #conditional mean of epsilon_j, given draw of LSigma in this iteration
    sigmaepsjiter <- phia - phic %*% solve(phib, t(phic)) #conditional covariance of epsilon_j, given draw of LSigma in this iteration
    return(list(muepsjiter = muepsjiter, sigmaepsjiter = sigmaepsjiter))
}

#get sample mean and covariance of parameters theta (epsilon_j and LSigma)
#Arguments:
#epsilon: draws from posterior for still-specific parameters epsilon (iterations x stills x components)
#j: index of target still
#LSflat: draws from posterior for cholesky factor of among-still covariance of epsilon (iterations x independent parameters in Cholesky factor of Sigma)
#Value:
#List containing theta (epsilon_j and LSflat), mu (marginal mean for epsilon_j and LSigma) and phi (marginal covariance)
getthetaparms <- function(epsilon, j, LSflat){
    theta <- cbind(epsilon[, j, ], LSflat) #epsilon for target still in first s columns. Can ignore the other stills: still-specific effects independent
    mu <- colMeans(theta) #marginal mean vector for epsilon_j and LSigma
    phi <- cov(theta) #marginal covariance matrix for epsilon_j and LSigma
    return(list(theta = theta, mu = mu, phi = phi))
}

#get posterior sample mean vector and covariance matrix for epsilon and LSigma
#Arguments:
#epsilon: still-specific intercepts (iterations x stills x ilr components)
#LSflat:  draws from posterior for cholesky factor of among-still covariance of epsilon (iterations x independent parameters in Cholesky factor of Sigma)
#Value:
#alltheta: epsilon and LSflat joined using cbind
#allmu: sample means of alltheta
#allphi: sample covariance of alltheta
getallthetaparms <- function(epsilon, LSflat){
    niter <- dim(epsilon)[1]
    nstills <- dim(epsilon)[2]
    s <- dim(epsilon)[3]
    flateps <- array(dim = c(niter, nstills * s))
    for(i in 1:nstills){
        flateps[, (1 + (i - 1) * s):(i * s)] <- epsilon[, i, ]
    }
    alltheta <- cbind(flateps, LSflat)
    allmu <- colMeans(alltheta)
    allphi <- cov(alltheta)
    return(list(alltheta = alltheta, allmu = allmu, allphi = allphi))
}

#extract the theta and its mean vector and covariance matrix we want, from output of getallthetaparms()
#Arguments:
#j: the still of interest
#alltheta, allmu, allphi: output of getallthetaparms
#nstills: total number of stills
#s: number of ilr components
#Value:
#List containing mytheta (epsilon_j and LSflat), mymu (marginal mean for epsilon_j and LSigma) and myphi (marginal covariance)
getmythetaparms <- function(j, alltheta, allmu, allphi, nstills, s){
    myindices <- c((1 + (j - 1) * s):(j * s), (nstills * s + 1):length(allmu))
    mymu <- allmu[myindices]
    myphi <- allphi[myindices, myindices]
    mytheta <- alltheta[, myindices]
    return(list(mytheta = mytheta, mymu = mymu, myphi = myphi))
}

#flatten LSigma array into a matrix, one co per element of Cholesky factor of covariance matrix
#Arguments:
#LSigma: iterations x components x components
#Value:
#LSflat: iterations x independent parameters in Cholesky factor of covariance matrix
getLSflat <- function(LSigma){
    niter <- dim(LSigma)[1]
    s <- dim(LSigma)[2]
    LSflat <- matrix(LSigma, nrow = niter, ncol = s * s) #flatten array to matrix, one col per element of Cholesky factor of covariance matrix
    LSflat <- LSflat[, -which(colSums(LSflat) == 0)] #discard the upper triangle of Cholesky factor
    return(LSflat)
}

#write leave-one-out data sets to stan
#Arguments:
#ntaxa: number of taxa
#nstills: number of stills
#counts: observations, counts of each taxon in each still (nstills x ntaxa)
#polydepth: orthogonal polynomial (order at least 3) for depth
#V: ilr basis matrix
#leaveoneoutname: base for file names e.g. "../../leaveoneoutdata/leaveoneout". Will have _#.txt appended, where # indicates the left-out observation
#Value:
#writes leave-one-out files in stan-readable format
writeleaveoneout <- function(ntaxa, nstills, counts, polydepth, V, leaveoneoutname){
    tVinv <- gettVinv(V)
    d <- polydepth[, 1]
    ns <- nstills
    nstills <- ns - 1
    cs <- counts
    sd <- polydepth[, 2]
    cd <- polydepth[, 3]
    for(i in 1:ns){
        counts <- cs[-i, ]
        depth <- d[-i]
        squareddepth <- sd[-i]
        cubeddepth <- cd[-i]
        fnamei <- paste(leaveoneoutname, "_", i, ".txt", sep = "")
        stan_rdump(c("ntaxa", "nstills", "counts", "depth", "squareddepth", "cubeddepth", "tVinv"), file = fnamei, quiet = FALSE, append = FALSE)
    }
}

#read data from a set of .csv Stan output files and compute leave-one-out cross-validation score
#Arguments:
#leaveoneoutpath: path to directory containing stan output files
#csvfiles: character vector of file names
#s: number of ilr components
#V: ilr basis matrix (ilr components + 1 x ilr components)
#counts: matrix of observed counts (stills x taxa)
#polydepth: orthogonal polynomial for depth (stills x order, at least 2)
#j: index of left-out observation
#mciter: number of Monte Carlo iterations to use in Monte Carlo integration over epsilon_j
#niter: number of Stan iterations run
#modelorder: order of model ("linear", "quadratic", or "cubic")
#Value:
#llmcontrib: marginal log likelihood distribution for jth still, given parameters estimated from all other stills
getcv <- function(leaveoneoutpath, csvfiles, nstills, s, V, counts, polydepth, j, mciter, niter, modelorder){
    gc()
    standata <- read_stan_csv(csvfiles = paste(leaveoneoutpath, csvfiles, sep = ""))
    beta0 <- extract(standata, pars = "beta0")[[1]]
    beta1 <- extract(standata, pars = "beta1")[[1]]
    if(modelorder == "linear"){
        beta2 <- array(0, dim = dim(beta0))
        beta3 <- array(0, dim = dim(beta0))
    } else if(modelorder == "quadratic"){
        beta2 <- extract(standata, pars = "beta2")[[1]]
        beta3 <- array(0, dim = dim(beta0))
    } else{
        beta2 <- extract(standata, pars = "beta2")[[1]]
        beta3 <- extract(standata, pars = "beta3")[[1]]
    }
    LSigma <- extract(standata, pars = "LSigma")[[1]]
    rm(standata)
    gc()
    Vt = t(V)
    llmcontrib <- (niter)
    for(i in 1:niter){#loop over Stan iterations
        epsiloni <- mvrnorm(n = mciter, mu = rep(0, s), Sigma = LSigma[i, , ] %*% t(LSigma[i, , ])) #sample from distribution of epsilon for a new still, given the Sigma that was drawn in this Stan iteration
        mybeta0 <- matrix(rep(beta0[i, ], mciter), nrow = mciter, byrow = TRUE)
        mybeta1 <- matrix(rep(beta1[i, ], mciter), nrow = mciter, byrow = TRUE)
        mybeta2 <- matrix(rep(beta2[i, ], mciter), nrow = mciter, byrow = TRUE)
        mybeta3 <- matrix(rep(beta3[i, ], mciter), nrow = mciter, byrow = TRUE)
        llmcontrib[i] <- mean(likelihoodcontribution(epsilon = epsiloni, polydepth = polydepth, beta0 = mybeta0, beta1 = mybeta1, beta2 = mybeta2, beta3 = mybeta3, Vt = Vt, still = j, counts = counts, uselog = TRUE))
    }
    return(llmcontrib)
}

#function for using k-fold cross-validation output with compare() from package loo. From https://github.com/stan-dev/stancon_talks/blob/master/2017/Contributed-Talks/07_nicenboim/kfold.Rmd
#returns an object of class loo, which can be used with compare()
kfold <- function(log_lik_heldout)  {
  logColMeansExp <- function(x) {
    # should be more stable than log(colMeans(exp(x)))
    S <- nrow(x)
    colLogSumExps(x) - log(S)
  }
  # See equation (20) of @VehtariEtAl2016
  pointwise <-  matrix(logColMeansExp(log_lik_heldout), ncol= 1)
  colnames(pointwise) <- "elpd"
  # See equation (21) of @VehtariEtAl2016
  elpd_kfold <- sum(pointwise)
  se_elpd_kfold <-  sqrt(ncol(log_lik_heldout) * var(pointwise))
  out <- list(pointwise = pointwise, elpd_kfold = elpd_kfold, se_elpd_kfold = se_elpd_kfold)
  return(structure(out, dims = dim(out$pointwise), class = c("psis_loo", "loo"))) #modified this line from the github version, otherwise it returns an error: think we need to add dims and psis_loo
}

#make orthonormal basis for ilr transformation
#Arguments:
#splitfilename: name of tab-separated text file with header, in which first column is taxon names, remaining columns code each of s splits (where s is number of taxa - 1), with 1 indicating taxon in left half of split, -1 in right half, 0 not in split
#Value:
#An ilr basis matrix constructed according to the encoding in splitfilename
makeilrbase <- function(splitfilename){
    splits <- read.table(file = splitfilename, header = TRUE, sep = "\t")
    splits <- as.matrix(splits[, 2:dim(splits)[2]])
    for(i in 1:ncol(splits)){
        scaleminus <- sum(splits[, i] == -1)
        splits[splits[, i] == -1, i] <- splits[splits[, i] == -1, i] / scaleminus
        scaleplus <- sum(splits[, i] == 1)
        splits[splits[, i] == 1, i] <- splits[splits[, i] == 1, i] / scaleplus
        scalefactor <- sqrt(sum(splits[, i]^2))
        splits[, i] <- splits[, i] / scalefactor
    }
    return(splits)
}

#transform a set of ilr coordinates to a different basis
#Arguments
#allx: ilr coordinates: iterations x depths x s
#V: basis used to construct allx (s + 1 x s)
#W: basis in which we want to work (s + 1 x s)
#Value:
#array, same size as allx, in coordinate system given by W
changebasis <- function(allx, V, W){
    niter <- dim(allx)[1]
    newallx <- array(dim = dim(allx))
    for(i in 1:niter){
        newallx[i, , ] <- t(t(W) %*% V %*% t(allx[i, , ]))
    }
    return(newallx)
}

#produce a LaTeX table of a meaningful basis
#Arguments:
#W: an ilr basis: s + 1 x s matrix
#fname: name of file to which LaTeX output should be written
#Value:
#LaTeX code for table of W, written to fname
printW <- function(W, fname){
    print(xtable(W, type = "latex"), file = fname)
}

#plot fitted model for nine taxa on clr scale
#Arguments:
#fname: name of pdf file in which to plot
#ntaxa: number of taxa
#iter: number of iterations
#alldata: data frame of observations. Rows are still images, variables are counts of taxa, then depth in metres and transect
#newdepth: vector of depths at which we have predicted compositon               #prho: predicted composition with posterior mean parameters (depths x taxa)
#allrho is array of predicted compositions (iterations x depths x parts)
#Value:
#pdf figure of fitted model in clr scale, in file fname, with same y-axis scale for all panels
plotmodelclr <- function(fname, ntaxa, iter, alldata, newdepth, prho, allrho){
    pdf(file = fname, height = 7, width = 7)
    italicize = c("FALSE", "TRUE", "FALSE", "FALSE", "FALSE", "TRUE", "TRUE", "TRUE", "FALSE") #italicize taxon name on y axis labels?
    par(mfrow = c(3, 3))
    myrange <- 0
    for(i in 1:ntaxa){
        clrxHPD <- HPDinterval(as.mcmc(clr(allrho[, , i])))
        myrange <- range(myrange, range(clrxHPD))
    }
    for (i in 1:ntaxa){
        par(mar = c(4, 3.5, 1, 1), tcl = -0.5, mgp = c(2, 1, 0))
        ylab = paste("clr(", sub("[.]", " ",names(alldata)[1:9])[i], ")", sep = "")
        clrxHPD <- HPDinterval(as.mcmc(clr(allrho[, , i])))
        plot(newdepth, clr(prho[, i]), type = "l", xlab = "Depth/m", ylab = ylab, ylim = myrange)
        polygon(c(rev(newdepth), newdepth), c(rev(clrxHPD[, 1]), clrxHPD[, 2]), col = adjustcolor("black", alpha.f = 0.4), border = NA)
        mtext(paste0("(", letters[i], ")"), side = 3, adj = 0.05, line = -1.3)
    }
    dev.off()
}

#compare NMDS on raw counts with principal components of predictions by still in ilr coordinates
#(not actually much point, because we know that we have a quadratic in ilr)
#Arguments
#alldata: data frame of observations. Rows are still images, variables are counts of taxa, then depth in metres and transect
#ntaxa: number of taxa
#polydepth: orthogonal polynomial made from depths in alldata
#rhomean: predicted composition by still (stills x taxa) (includes still-specific intercepts)
#V: ilr basis matrix
#fname: name of file for pdf output
#Value:
#Non-metric multidimensional scaling of observed counts, and plot of first two principal components of still-specific predictions. Black square indicates shallowest depth
mdsandpcaplot <- function(alldata, ntaxa, polydepth, rhomean, V, fname){
    pdf(file = fname, width = 7, height = 7)
    par(mfrow = c(2, 1))
    par(mar = c(4, 4, 1, 1))
    mds <- metaMDS(alldata[, 1:ntaxa])
    mdspoints <- mds$points[order(alldata$depth), ]
    plot(mds$points, pch = 16, col = adjustcolor("black", 0.4))
    lines(mds$points, col = adjustcolor("black", 0.4))
    points(mds$points[1, 1], mds$points[1, 2], pch = 15, col = "black")
    axls <- par("usr")
    text(axls[1] + 0.1 * (axls[2] - axls[1]), axls[4] - 0.1 * (axls[4] - axls[3]), "(a)")
    pc2 <- prcomp(ilr(rhomean, V = V))
    pc2x <- pc2$x[order(alldata$depth), ]
    plot(pc2x[, 1:2], pch = 16, col = adjustcolor("black", 0.4))
    lines(pc2x[, 1:2], col = adjustcolor("black", 0.4))
    points(pc2x[1, 1], pc2x[1, 2], pch = 15, col = "black")
    axls <- par("usr")
    text(axls[1] + 0.1 * (axls[2] - axls[1]), axls[4] - 0.1 * (axls[4] - axls[3]), "(b)")
    dev.off()
    print("MDS stress:")
    print(mds$stress)
    print("PCA summary:")
    print(summary(pc2))
}
