# Supplementary material for: Analysis of relative abundances with zeros on environmental gradients: a multinomial regression model
Source: PeerJ. 2018 Sep 27;6:e5643. doi: 10.7717/peerj.5643 (PMC6164550; doi:10.7717/peerj.5643)
Supplement: Supplemental Information 1 [file peerj-06-5643-s001.zip › docks/docksproject/R/mite.R]

rm(list = ls())
set.seed(12345)

library(vegan)
library(compositions)
library(rstan)
library(MASS)
library(coda)
source("mitefuncs.R")

data(mite)
data(mite.env)

runstan <- FALSE #fit the model
makemodelplot <- FALSE #plot model output
makedistanceplot <- FALSE #plot distance between adjacent predictions
makeobspredplot <- FALSE #basic check on model fit: observations against predictions

standataname <- "../../stanoutput/mite.RData"
rstan_options(auto_write = TRUE)
options(mc.cores = parallel::detectCores())


ntaxa <- dim(mite)[2]
ncores <- dim(mite)[1]
V <- ilrBase(D = ntaxa)
tVinv <- gettVinv(V)
dens <- as.vector(scale(mite.env$SubsDens, center = TRUE, scale = TRUE))
water <- as.vector(scale(mite.env$WatrCont, center = TRUE, scale = TRUE))

if(runstan){
    mite.dat <- list(ntaxa = ntaxa, ncores = ncores, counts = mite, dens = dens, water = water, tVinv = V)
    niter <- 1e3
    fit <- stan(file = "../stan/mite.stan", data = mite.dat, iter = niter, chains = 4)
    plot(rstan::traceplot(fit, pars = c("beta0"), inc_warmup = TRUE))
    readline("press enter for next plot\n")
    plot(rstan::traceplot(fit, pars = c("betadens"), inc_warmup = TRUE))
    readline("press enter for next plot\n")
    plot(rstan::traceplot(fit, pars = c("betawater"), inc_warmup = TRUE))
    readline("press enter for next plot\n")
 #   plot(rstan::traceplot(fit, pars = c("LSigma"), inc_warmup = TRUE)) #this probably too large to look at

    print(summary(fit, pars = c("beta0", "betadens", "betawater", "LSigma"))$summary)
    print("Over all parameters:")
    print(summary(summary(fit)$summary[,9:10]))

    save(fit, file = standataname)
} else {
    load(file = standataname)
    beta0 <- extract(fit, pars = "beta0")[[1]]
    betadens <- extract(fit, pars = "betadens")[[1]]
    betawater <- extract(fit, pars = "betawater")[[1]]
    beta0mean <- colMeans(beta0)
    betadensmean <- colMeans(betadens)
    betawatermean <- colMeans(betawater)
    npred <- 100
    iter <- dim(beta0)[1]
    newdens <- seq(from = min(dens), to = max(dens), length.out = npred)
    watermean <- rep(0, npred) #water at mean, 100 values of density
    prhodens <- predictrho(dens = newdens, water = watermean, beta0 = beta0mean, betadens = betadensmean, betawater = betawatermean, V = V)$rho
    allrhodens <- array(dim = c(iter, npred, ntaxa))
    allxdens <- array(dim = c(iter, npred, ntaxa - 1))
    for (j in 1:iter){
        prhdens <- predictrho(dens = newdens, water = watermean, beta0 = beta0[j, ], betadens = betadens[j, ], betawater = betawater[j, ], V = V)
        allrhodens[j, ,] <- prhdens$rho
        allxdens[j, , ] <- prhdens$x
	}

    newwater <- seq(from = min(water), to = max(water), length.out = npred)
    densmean <- rep(0, npred) #dens at mean, 100 values of water
    prhowater <- predictrho(dens = densmean, water = newwater, beta0 = beta0mean, betadens = betadensmean, betawater = betawatermean, V = V)$rho
    allrhowater <- array(dim = c(iter, npred, ntaxa))
    allxwater <- array(dim = c(iter, npred, ntaxa - 1))
    for (j in 1:iter){
        prhwater <- predictrho(dens = densmean, water = newwater, beta0 = beta0[j, ], betadens = betadens[j, ], betawater = betawater[j, ], V = V)
        allrhowater[j, ,] <- prhwater$rho
        allxwater[j, , ] <- prhwater$x
	}
    newdensunscale <- newdens * sd(mite.env$SubsDens) + mean(mite.env$SubsDens)
    newwaterunscale <- newwater * sd(mite.env$WatrCont) + mean(mite.env$WatrCont)
}

if(makemodelplot == TRUE){
    plotmodeldens(fname = "../latex/mitemodeldens.pdf", ntaxa = ntaxa, iter = iter, mite = mite, mite.env = mite.env, newdens = newdensunscale, prho = prhodens, allrho = allrhodens)
    plotmodelwater(fname = "../latex/mitemodelwater.pdf", ntaxa = ntaxa, iter = iter, mite = mite, mite.env = mite.env, newwater = newwaterunscale, prho = prhowater, allrho = allrhowater)
}

if(makedistanceplot == TRUE){
    pdf(file = "../latex/miteBrayCurtis.pdf", width = 7, height = 7)
    par(mfrow = c(2, 1))
    par(mar = c(4, 4, 2, 2))
    plotdists(prho = prhowater, allrho = allrhowater, newx = newwaterunscale, myxlab = "water content/g per l", panel = "(a)")
    plotdists(prho = prhodens, allrho = allrhodens, newx = newdensunscale, myxlab = "density/g per l", panel = "(b)")
    dev.off()
}

if(makeobspredplot == TRUE){
    rho <- extract(fit, pars = "rho")[[1]]
    meanrho <- apply(rho, c(2, 3), "mean")
    plotobspred(fname = "../latex/miteobsvpred.pdf", mite = mite, meanrho = meanrho)
}
